# Supplementary material for: Trimethyl 2,2′,2′′-[1,3,5-triazine-2,4,6-tri­yltris­(aza­nedi­yl)]triacetate
Source: Acta Crystallogr Sect E Struct Rep Online. 2010 Nov 20;66(Pt 12):o3243–4. doi: 10.1107/S1600536810047604 (PMC3011776; doi:10.1107/S1600536810047604)
Supplement: Supplementary file 1 [file e-66-o3243-sup1.cif]

##############################################################################
###                                                                        ###
###        Electronic paper (Acta Crystallographica Section E)             ###
###                                                                        ###
##############################################################################
#                                                                            #
# This CIF contains the data in a paper accepted for publication in Acta     #
# Crystallographica Section E. It conforms to the requirements of Notes      #
# for Authors for Section E, and has been peer reviewed under the auspices   #
# of the IUCr Commission on Journals.                                        #
#                                                                            #
# Full details of the Crystallographic Information File format               #
# are given in the paper "The Crystallographic Information File (CIF):       #
# a New Standard Archive File for Crystallography" by S. R. Hall, F. H.      #
# Allen and I. D. Brown [Acta Cryst. (1991), A47, 655-685].                  #
#                                                                            #
# The current version of the core CIF dictionary is obtainable from          #
# ftp://ftp.iucr.org/pub/cif_core.dic. The current version number is 2.4.    #
#                                                                            #
# Software is freely available for graphical display of the structure(s) in  #
# this CIF.  For information consult the CIF home page http://www.iucr.org/  #
# cif/home.html                                                              #
#                                                                            #
# This file may be used for bona fide research purposes within the           #
# scientific community so long as proper attribution is given to the journal # 
# article from which it was obtained.                                        #
#                                                                            #
##############################################################################
                                             
data_global
_journal_date_recd_electronic     2010-10-28
_journal_date_accepted     2010-11-16
_journal_name_full     'Acta Crystallographica, Section E'
_journal_year     2010
_journal_volume     66
_journal_issue     12
_journal_page_first     o3243
_journal_page_last     o3244
_journal_paper_category     QO
_journal_coeditor_code     GK2317
_publ_contact_author_name     'Filipe A. Almeida Paz'
_publ_contact_author_address
;
 Department of Chemistry
 University of Aveiro
 CICECO
 3810-193
 Aveiro
 Portugal
;
_publ_contact_author_email     filipe.paz@ua.pt
_publ_contact_author_fax     '+351 234 401470'
_publ_contact_author_phone     '+351 234 401418'
_publ_section_title
;
Trimethyl 2,2',2''-[1,3,5-triazine-2,4,6-triyltris(azanediyl)]triacetate
;
loop_
    _publ_author_name
    _publ_author_footnote
    _publ_author_address
    'Vilela, S\'ergio M. F.' .
;
Department of Chemistry
University of Aveiro
CICECO
3810-193 Aveiro
Portugal
Department of Chemistry
QOPNA
University of Aveiro
3810-193 Aveiro
Portugal
;
    'Almeida Paz, Filipe A.' .
;
Department of Chemistry
University of Aveiro
CICECO
3810-193 Aveiro
Portugal
;
    'Tom\'e, Jo\~ao P. C.' .
;
Department of Chemistry
QOPNA
University of Aveiro
3810-193 Aveiro
Portugal
;
    'Bermudez, Ver\'onica de Zea' .
;
Department of Chemistry
CQ-VR
University of Tr\'as-os-Montes e Alto Douro
2500-801 Vila Real
Portugal
;
    'Cavaleiro, Jos\'e A. S.' .
;
Department of Chemistry
QOPNA
University of Aveiro
3810-193 Aveiro
Portugal
;
    'Rocha, Jo\~ao' .
;
Department of Chemistry
University of Aveiro
CICECO
3810-193 Aveiro
Portugal
;
data_I
_chemical_name_systematic
;
Trimethyl 2,2',2''-[1,3,5-triazine-2,4,6-triyltris(azanediyl)]triacetate
;
_chemical_name_common     ?
_chemical_formula_moiety     'C12 H18 N6 O6'
_chemical_formula_sum     'C12 H18 N6 O6'
_chemical_formula_iupac     'C12 H18 N6 O6'
_chemical_formula_weight     342.32
_chemical_melting_point     ?
_symmetry_cell_setting     monoclinic
_symmetry_space_group_name_H-M     'C 2/c'
_symmetry_space_group_name_Hall     '-C 2yc'
loop_
    _symmetry_equiv_pos_as_xyz
    'x, y, z'
    '-x, y, -z+1/2'
    'x+1/2, y+1/2, z'
    '-x+1/2, y+1/2, -z+1/2'
    '-x, -y, -z'
    'x, -y, z-1/2'
    '-x+1/2, -y+1/2, -z'
    'x+1/2, -y+1/2, z-1/2'
_cell_length_a     24.0808(11)
_cell_length_b     9.4111(4)
_cell_length_c     15.5791(7)
_cell_angle_alpha     90.00
_cell_angle_beta     116.018(3)
_cell_angle_gamma     90.00
_cell_volume     3172.8(3)
_cell_formula_units_Z     8
_cell_measurement_reflns_used     5859
_cell_measurement_theta_min     2.36
_cell_measurement_theta_max     27.50
_cell_measurement_temperature     150(2)
_exptl_crystal_description     plate
_exptl_crystal_colour     colourless
_exptl_crystal_size_max     0.19
_exptl_crystal_size_mid     0.16
_exptl_crystal_size_min     0.06
_exptl_crystal_density_diffrn     1.433
_exptl_crystal_density_meas     ?
_exptl_crystal_density_method     'not measured'
_exptl_crystal_F_000     1440
_exptl_absorpt_coefficient_mu     0.116
_exptl_absorpt_correction_type     multi-scan
_exptl_absorpt_process_details     '(SADABS; Sheldrick, 1998)'
_exptl_absorpt_correction_T_min     0.9782
_exptl_absorpt_correction_T_max     0.9930
_exptl_special_details
;
;
_diffrn_ambient_temperature     150(2)
_diffrn_radiation_type     MoK\a
_diffrn_radiation_wavelength     0.71073
_diffrn_radiation_source     'fine-focus sealed tube'
_diffrn_radiation_monochromator     graphite
_diffrn_measurement_device_type     'Bruker X8 Kappa CCD APEXII'
_diffrn_measurement_method     '\w and \f'
_diffrn_detector_area_resol_mean     ?
_diffrn_reflns_number     27764
_diffrn_reflns_av_R_equivalents     0.0425
_diffrn_reflns_av_sigmaI/netI     0.0385
_diffrn_reflns_theta_min     3.56
_diffrn_reflns_theta_max     29.13
_diffrn_reflns_theta_full     29.13
_diffrn_measured_fraction_theta_max     0.979
_diffrn_measured_fraction_theta_full     0.979
_diffrn_reflns_limit_h_min     -32
_diffrn_reflns_limit_h_max     32
_diffrn_reflns_limit_k_min     -12
_diffrn_reflns_limit_k_max     12
_diffrn_reflns_limit_l_min     -21
_diffrn_reflns_limit_l_max     21
_diffrn_standards_number     0
_diffrn_standards_interval_count     .
_diffrn_standards_interval_time     .
_diffrn_standards_decay_%     0
_refine_special_details
;
Refinement of <i>F</i>^2^ against ALL reflections. The weighted <i>R</i>-factor
<i>wR</i> and goodness of fit <i>S</i> are based on <i>F</i>^2^, conventional
<i>R</i>-factors <i>R</i> are based on <i>F</i>, with <i>F</i> set to zero for
negative <i>F</i>^2^. The threshold expression of <i>F</i>^2^ >
\s(<i>F</i>^2^) is used only for calculating <i>R</i>-factors(gt) <i>etc</i>.
and is not relevant to the choice of reflections for refinement.
<i>R</i>-factors based on <i>F</i>^2^ are statistically about twice as large
as those based on <i>F</i>, and <i>R</i>- factors based on ALL data will be
even larger.
;
_reflns_number_total     4182
_reflns_number_gt     2794
_reflns_threshold_expression     I>2\s(I)
_refine_ls_structure_factor_coef     Fsqd
_refine_ls_matrix_type     full
_refine_ls_R_factor_all     0.0775
_refine_ls_R_factor_gt     0.0418
_refine_ls_wR_factor_gt     0.0962
_refine_ls_wR_factor_ref     0.1117
_refine_ls_goodness_of_fit_ref     1.026
_refine_ls_restrained_S_all     1.026
_refine_ls_number_reflns     4182
_refine_ls_number_parameters     229
_refine_ls_number_restraints     3
_refine_ls_hydrogen_treatment     mixed
_refine_ls_weighting_scheme     calc
_refine_ls_weighting_details
         'calc w=1/[\s^2^(Fo^2^)+(0.0517P)^2^+1.3693P] where P=(Fo^2^+2Fc^2^)/3'
_atom_sites_solution_hydrogens     geom
_atom_sites_solution_primary     direct
_atom_sites_solution_secondary     difmap
_refine_ls_shift/su_max     0.000
_refine_ls_shift/su_mean     0.000
_refine_diff_density_max     0.240
_refine_diff_density_min     -0.231
_refine_ls_extinction_method     none
_refine_ls_extinction_coef     ?
loop_
    _atom_type_symbol
    _atom_type_description
    _atom_type_scat_dispersion_real
    _atom_type_scat_dispersion_imag
    _atom_type_scat_source
    'C' 'C' 0.0033 0.0016
                         'International Tables Vol C Tables 4.2.6.8 and 6.1.1.4'
    'H' 'H' 0.0000 0.0000
                         'International Tables Vol C Tables 4.2.6.8 and 6.1.1.4'
    'N' 'N' 0.0061 0.0033
                         'International Tables Vol C Tables 4.2.6.8 and 6.1.1.4'
    'O' 'O' 0.0106 0.0060
                         'International Tables Vol C Tables 4.2.6.8 and 6.1.1.4'
_computing_data_collection     'APEX2 (Bruker, 2006)'
_computing_cell_refinement     'SAINT-Plus (Bruker, 2005)'
_computing_data_reduction     'SAINT-Plus (Bruker, 2005)'
_computing_structure_solution     'SHELXTL (Sheldrick, 2008)'
_computing_structure_refinement     'SHELXTL (Sheldrick, 2008)'
_computing_molecular_graphics     'DIAMOND (Brandenburg, 2009)'
_computing_publication_material     'SHELXTL (Sheldrick, 2008)'
loop_
    _atom_site_type_symbol
    _atom_site_label
    _atom_site_fract_x
    _atom_site_fract_y
    _atom_site_fract_z
    _atom_site_U_iso_or_equiv
    _atom_site_adp_type
    _atom_site_calc_flag
    _atom_site_refinement_flags
    _atom_site_occupancy
    _atom_site_disorder_assembly
    _atom_site_disorder_group
    N N1 -0.02089(6) 0.95185(13) 0.62956(8) 0.0207(3) Uani d . 1 . .
    N N2 0.05790(6) 0.82777(12) 0.60540(8) 0.0205(3) Uani d . 1 . .
    N N3 -0.02269(6) 0.69671(12) 0.62052(8) 0.0215(3) Uani d . 1 . .
    N N4 0.05746(6) 1.07016(13) 0.61287(9) 0.0230(3) Uani d D 1 . .
    H H4 0.0395(8) 1.1562(13) 0.6156(13) 0.034 Uiso d D 1 . .
    N N5 0.05373(6) 0.58500(13) 0.59451(9) 0.0232(3) Uani d D 1 . .
    H H5 0.0322(7) 0.4997(13) 0.5904(13) 0.035 Uiso d D 1 . .
    N N6 -0.09379(6) 0.82321(14) 0.65212(9) 0.0247(3) Uani d D 1 . .
    H H6 -0.1074(8) 0.9110(13) 0.6648(13) 0.037 Uiso d D 1 . .
    C C1 0.03017(7) 0.94590(15) 0.61581(9) 0.0193(3) Uani d . 1 . .
    C C2 0.02848(7) 0.70791(15) 0.60707(9) 0.0198(3) Uani d . 1 . .
    C C3 -0.04387(7) 0.82330(15) 0.63353(9) 0.0198(3) Uani d . 1 . .
    C C4 0.11497(7) 1.06968(16) 0.60499(10) 0.0243(3) Uani d . 1 . .
    H H4A 0.1266 1.1685 0.5981 0.029 Uiso calc R 1 . .
    H H4B 0.1097 1.0161 0.5472 0.029 Uiso calc R 1 . .
    C C5 0.16599(7) 1.00236(16) 0.69218(11) 0.0249(3) Uani d . 1 . .
    C C6 0.26088(9) 0.8795(3) 0.74867(15) 0.0550(6) Uani d . 1 . .
    H H6A 0.2837 0.9527 0.7956 0.083 Uiso calc R 1 . .
    H H6B 0.2881 0.8356 0.7243 0.083 Uiso calc R 1 . .
    H H6C 0.2463 0.8067 0.7790 0.083 Uiso calc R 1 . .
    C C7 0.09765(7) 0.58905(16) 0.55491(11) 0.0255(3) Uani d . 1 . .
    H H7A 0.1119 0.4912 0.5522 0.031 Uiso calc R 1 . .
    H H7B 0.1340 0.6456 0.5974 0.031 Uiso calc R 1 . .
    C C8 0.07052(7) 0.65318(15) 0.45528(11) 0.0243(3) Uani d . 1 . .
    C C9 0.09384(10) 0.7424(2) 0.33368(14) 0.0436(5) Uani d . 1 . .
    H H9A 0.0706 0.6681 0.2880 0.065 Uiso calc R 1 . .
    H H9B 0.1297 0.7701 0.3233 0.065 Uiso calc R 1 . .
    H H9C 0.0672 0.8253 0.3246 0.065 Uiso calc R 1 . .
    C C10 -0.12386(7) 0.69593(17) 0.66106(10) 0.0257(3) Uani d . 1 . .
    H H10A -0.1432 0.7149 0.7044 0.031 Uiso calc R 1 . .
    H H10B -0.0923 0.6210 0.6907 0.031 Uiso calc R 1 . .
    C C11 -0.17285(7) 0.64147(16) 0.56692(10) 0.0234(3) Uani d . 1 . .
    C C12 -0.25262(8) 0.47226(18) 0.49934(12) 0.0335(4) Uani d . 1 . .
    H H12A -0.2835 0.5442 0.4632 0.050 Uiso calc R 1 . .
    H H12B -0.2724 0.3961 0.5188 0.050 Uiso calc R 1 . .
    H H12C -0.2345 0.4327 0.4591 0.050 Uiso calc R 1 . .
    O O1 0.20846(5) 0.94345(14) 0.67039(8) 0.0397(3) Uani d . 1 . .
    O O2 0.16898(5) 1.00247(12) 0.77126(8) 0.0325(3) Uani d . 1 . .
    O O3 0.11481(5) 0.68883(13) 0.43052(8) 0.0362(3) Uani d . 1 . .
    O O4 0.01591(5) 0.66684(10) 0.40391(7) 0.0255(2) Uani d . 1 . .
    O O5 -0.20447(5) 0.53693(12) 0.58329(7) 0.0282(3) Uani d . 1 . .
    O O6 -0.18196(6) 0.68287(12) 0.48864(8) 0.0336(3) Uani d . 1 . .
loop_
    _atom_site_aniso_label
    _atom_site_aniso_U_11
    _atom_site_aniso_U_22
    _atom_site_aniso_U_33
    _atom_site_aniso_U_12
    _atom_site_aniso_U_13
    _atom_site_aniso_U_23
    N1 0.0204(7) 0.0224(6) 0.0187(6) 0.0007(5) 0.0080(5) -0.0003(5)
    N2 0.0225(7) 0.0194(6) 0.0188(6) 0.0006(5) 0.0085(5) 0.0002(5)
    N3 0.0245(7) 0.0217(7) 0.0190(6) -0.0017(5) 0.0103(5) -0.0005(5)
    N4 0.0217(7) 0.0186(7) 0.0272(7) 0.0015(5) 0.0094(6) 0.0020(5)
    N5 0.0293(7) 0.0189(7) 0.0236(6) 0.0018(5) 0.0137(6) 0.0004(5)
    N6 0.0241(7) 0.0270(7) 0.0255(6) -0.0025(6) 0.0132(6) -0.0051(5)
    C1 0.0205(8) 0.0209(7) 0.0126(6) -0.0002(6) 0.0037(6) 0.0005(5)
    C2 0.0238(8) 0.0206(7) 0.0129(6) 0.0004(6) 0.0061(6) 0.0003(5)
    C3 0.0201(7) 0.0242(8) 0.0127(6) -0.0006(6) 0.0051(6) -0.0018(5)
    C4 0.0245(8) 0.0252(8) 0.0229(7) -0.0024(6) 0.0099(7) 0.0042(6)
    C5 0.0227(8) 0.0286(8) 0.0226(7) -0.0042(6) 0.0093(7) -0.0005(6)
    C6 0.0332(11) 0.0885(17) 0.0407(11) 0.0262(11) 0.0137(9) 0.0179(11)
    C7 0.0275(8) 0.0248(8) 0.0269(8) 0.0048(7) 0.0145(7) 0.0000(6)
    C8 0.0315(9) 0.0175(8) 0.0285(8) 0.0028(6) 0.0174(7) -0.0018(6)
    C9 0.0574(12) 0.0458(11) 0.0437(11) 0.0095(10) 0.0371(10) 0.0135(9)
    C10 0.0265(8) 0.0320(9) 0.0215(7) -0.0045(7) 0.0130(7) -0.0016(6)
    C11 0.0243(8) 0.0257(8) 0.0235(7) 0.0007(6) 0.0135(7) -0.0013(6)
    C12 0.0309(9) 0.0375(10) 0.0277(8) -0.0100(8) 0.0089(7) -0.0075(7)
    O1 0.0268(6) 0.0666(9) 0.0275(6) 0.0153(6) 0.0137(5) 0.0104(6)
    O2 0.0323(7) 0.0442(7) 0.0191(5) 0.0018(5) 0.0095(5) 0.0001(5)
    O3 0.0351(7) 0.0434(7) 0.0386(7) 0.0067(6) 0.0241(6) 0.0092(5)
    O4 0.0300(6) 0.0202(6) 0.0261(6) 0.0024(5) 0.0122(5) 0.0008(4)
    O5 0.0279(6) 0.0334(6) 0.0229(5) -0.0075(5) 0.0109(5) -0.0018(4)
    O6 0.0390(7) 0.0393(7) 0.0218(5) -0.0073(5) 0.0128(5) 0.0007(5)
_geom_special_details
;
All e.s.d.'s (except the e.s.d. in the dihedral angle between two l.s. planes)
are estimated using the full covariance matrix. The cell e.s.d.'s are taken
into account individually in the estimation of e.s.d.'s in distances, angles
and torsion angles; correlations between e.s.d.'s in cell parameters are only
used when they are defined by crystal symmetry. An approximate (isotropic)
treatment of cell e.s.d.'s is used for estimating e.s.d.'s involving l.s.
planes.
;
loop_
    _geom_bond_atom_site_label_1
    _geom_bond_atom_site_label_2
    _geom_bond_site_symmetry_2
    _geom_bond_distance
    _geom_bond_publ_flag
    N1 C1 . 1.3387(18) no
    N1 C3 . 1.3430(18) no
    N2 C2 . 1.3383(18) no
    N2 C1 . 1.3428(18) no
    N3 C2 . 1.3417(18) no
    N3 C3 . 1.3458(18) no
    N4 C1 . 1.3519(19) no
    N4 C4 . 1.4430(18) no
    N4 H4 . 0.927(9) no
    N5 C2 . 1.3603(18) no
    N5 C7 . 1.4399(17) no
    N5 H5 . 0.943(9) no
    N6 C3 . 1.3545(18) no
    N6 C10 . 1.4377(19) no
    N6 H6 . 0.941(9) no
    C4 C5 . 1.514(2) no
    C4 H4A . 0.9900 no
    C4 H4B . 0.9900 no
    C5 O2 . 1.2021(18) no
    C5 O1 . 1.3316(19) no
    C6 O1 . 1.447(2) no
    C6 H6A . 0.9800 no
    C6 H6B . 0.9800 no
    C6 H6C . 0.9800 no
    C7 C8 . 1.520(2) no
    C7 H7A . 0.9900 no
    C7 H7B . 0.9900 no
    C8 O4 . 1.2096(19) no
    C8 O3 . 1.3266(18) no
    C9 O3 . 1.455(2) no
    C9 H9A . 0.9800 no
    C9 H9B . 0.9800 no
    C9 H9C . 0.9800 no
    C10 C11 . 1.512(2) no
    C10 H10A . 0.9900 no
    C10 H10B . 0.9900 no
    C11 O6 . 1.2052(18) no
    C11 O5 . 1.3355(18) no
    C12 O5 . 1.447(2) no
    C12 H12A . 0.9800 no
    C12 H12B . 0.9800 no
    C12 H12C . 0.9800 no
loop_
    _geom_angle_atom_site_label_1
    _geom_angle_atom_site_label_2
    _geom_angle_atom_site_label_3
    _geom_angle_site_symmetry_1
    _geom_angle_site_symmetry_3
    _geom_angle
    _geom_angle_publ_flag
    C1 N1 C3 . . 113.31(12) no
    C2 N2 C1 . . 113.58(12) no
    C2 N3 C3 . . 112.87(12) no
    C1 N4 C4 . . 119.93(12) no
    C1 N4 H4 . . 120.7(11) no
    C4 N4 H4 . . 119.4(11) no
    C2 N5 C7 . . 119.85(12) no
    C2 N5 H5 . . 117.8(11) no
    C7 N5 H5 . . 118.6(11) no
    C3 N6 C10 . . 123.59(12) no
    C3 N6 H6 . . 117.9(11) no
    C10 N6 H6 . . 118.3(11) no
    N1 C1 N2 . . 126.46(13) no
    N1 C1 N4 . . 117.61(13) no
    N2 C1 N4 . . 115.93(12) no
    N2 C2 N3 . . 126.84(13) no
    N2 C2 N5 . . 116.12(12) no
    N3 C2 N5 . . 117.05(13) no
    N1 C3 N3 . . 126.83(12) no
    N1 C3 N6 . . 115.64(12) no
    N3 C3 N6 . . 117.53(12) no
    N4 C4 C5 . . 110.88(11) no
    N4 C4 H4A . . 109.5 no
    C5 C4 H4A . . 109.5 no
    N4 C4 H4B . . 109.5 no
    C5 C4 H4B . . 109.5 no
    H4A C4 H4B . . 108.1 no
    O2 C5 O1 . . 123.66(15) no
    O2 C5 C4 . . 125.40(14) no
    O1 C5 C4 . . 110.93(12) no
    O1 C6 H6A . . 109.5 no
    O1 C6 H6B . . 109.5 no
    H6A C6 H6B . . 109.5 no
    O1 C6 H6C . . 109.5 no
    H6A C6 H6C . . 109.5 no
    H6B C6 H6C . . 109.5 no
    N5 C7 C8 . . 112.37(13) no
    N5 C7 H7A . . 109.1 no
    C8 C7 H7A . . 109.1 no
    N5 C7 H7B . . 109.1 no
    C8 C7 H7B . . 109.1 no
    H7A C7 H7B . . 107.9 no
    O4 C8 O3 . . 124.06(14) no
    O4 C8 C7 . . 124.99(13) no
    O3 C8 C7 . . 110.92(13) no
    O3 C9 H9A . . 109.5 no
    O3 C9 H9B . . 109.5 no
    H9A C9 H9B . . 109.5 no
    O3 C9 H9C . . 109.5 no
    H9A C9 H9C . . 109.5 no
    H9B C9 H9C . . 109.5 no
    N6 C10 C11 . . 113.58(12) no
    N6 C10 H10A . . 108.8 no
    C11 C10 H10A . . 108.8 no
    N6 C10 H10B . . 108.8 no
    C11 C10 H10B . . 108.8 no
    H10A C10 H10B . . 107.7 no
    O6 C11 O5 . . 124.43(14) no
    O6 C11 C10 . . 126.17(14) no
    O5 C11 C10 . . 109.39(12) no
    O5 C12 H12A . . 109.5 no
    O5 C12 H12B . . 109.5 no
    H12A C12 H12B . . 109.5 no
    O5 C12 H12C . . 109.5 no
    H12A C12 H12C . . 109.5 no
    H12B C12 H12C . . 109.5 no
    C5 O1 C6 . . 116.24(13) no
    C8 O3 C9 . . 115.57(14) no
    C11 O5 C12 . . 115.80(12) no
loop_
    _geom_torsion_atom_site_label_1
    _geom_torsion_atom_site_label_2
    _geom_torsion_atom_site_label_3
    _geom_torsion_atom_site_label_4
    _geom_torsion_site_symmetry_1
    _geom_torsion_site_symmetry_2
    _geom_torsion_site_symmetry_3
    _geom_torsion_site_symmetry_4
    _geom_torsion
    _geom_torsion_publ_flag
    C3 N1 C1 N2 . . . . 0.7(2) no
    C3 N1 C1 N4 . . . . -178.61(12) no
    C2 N2 C1 N1 . . . . 1.9(2) no
    C2 N2 C1 N4 . . . . -178.83(12) no
    C4 N4 C1 N1 . . . . 175.63(12) no
    C4 N4 C1 N2 . . . . -3.74(19) no
    C1 N2 C2 N3 . . . . -2.1(2) no
    C1 N2 C2 N5 . . . . 178.47(12) no
    C3 N3 C2 N2 . . . . -0.3(2) no
    C3 N3 C2 N5 . . . . 179.17(12) no
    C7 N5 C2 N2 . . . . -17.1(2) no
    C7 N5 C2 N3 . . . . 163.40(13) no
    C1 N1 C3 N3 . . . . -3.6(2) no
    C1 N1 C3 N6 . . . . 176.83(12) no
    C2 N3 C3 N1 . . . . 3.4(2) no
    C2 N3 C3 N6 . . . . -177.03(12) no
    C10 N6 C3 N1 . . . . -178.64(13) no
    C10 N6 C3 N3 . . . . 1.7(2) no
    C1 N4 C4 C5 . . . . -63.99(17) no
    N4 C4 C5 O2 . . . . -29.1(2) no
    N4 C4 C5 O1 . . . . 151.76(13) no
    C2 N5 C7 C8 . . . . -60.15(18) no
    N5 C7 C8 O4 . . . . -17.7(2) no
    N5 C7 C8 O3 . . . . 164.11(12) no
    C3 N6 C10 C11 . . . . -86.95(18) no
    N6 C10 C11 O6 . . . . 10.5(2) no
    N6 C10 C11 O5 . . . . -170.70(12) no
    O2 C5 O1 C6 . . . . -1.1(2) no
    C4 C5 O1 C6 . . . . 178.03(16) no
    O4 C8 O3 C9 . . . . -2.2(2) no
    C7 C8 O3 C9 . . . . 175.96(13) no
    O6 C11 O5 C12 . . . . -0.2(2) no
    C10 C11 O5 C12 . . . . -179.05(13) no
loop_
    _geom_hbond_atom_site_label_D
    _geom_hbond_atom_site_label_H
    _geom_hbond_atom_site_label_A
    _geom_hbond_site_symmetry_A
    _geom_hbond_distance_DH
    _geom_hbond_distance_HA
    _geom_hbond_distance_DA
    _geom_hbond_angle_DHA
    N4 H4 O4 5_576 0.927(9) 2.072(10) 2.9851(16) 168.0(16)
    N5 H5 O4 5_566 0.943(9) 1.973(10) 2.9097(16) 171.7(16)
    N6 H6 O2 2_556 0.941(9) 2.286(13) 3.0733(17) 140.7(14)
    C9 H9C N1 5_576 0.98 2.62 3.546(3) 158
