# Supplementary material for: Trimethyl 2,2′,2′′-[1,3,5-triazine-2,4,6-tri­yltris­(aza­nedi­yl)]triacetate
Source: Acta Crystallogr Sect E Struct Rep Online. 2010 Nov 20;66(Pt 12):o3243–4. doi: 10.1107/S1600536810047604 (PMC3011776; doi:10.1107/S1600536810047604)
Supplement: Supplementary file 2 [file e-66-o3243-Isup2.hkl]

# 
# h,k,l, Fc-squared, Fo-squared, sigma(Fo-squared) and status flag 
# 
data_I
_shelx_title 'I in C2/c' 
_shelx_refln_list_code          4 
_shelx_F_calc_maximum      436.81 
_exptl_crystal_F_000      1440.00 
_reflns_d_resolution_high  0.7300 
 
loop_ 
 _symmetry_equiv_pos_as_xyz 
 'x, y, z' 
 '-x, y, -z+1/2' 
 'x+1/2, y+1/2, z' 
 '-x+1/2, y+1/2, -z+1/2' 
 '-x, -y, -z' 
 'x, -y, z-1/2' 
 '-x+1/2, -y+1/2, -z' 
 'x+1/2, -y+1/2, z-1/2' 
 
_cell_length_a    24.0808 
_cell_length_b     9.4111 
_cell_length_c    15.5791 
_cell_angle_alpha  90.000 
_cell_angle_beta  116.018 
_cell_angle_gamma  90.000 
 
_shelx_F_squared_multiplier     1.000 
 
loop_ 
 _refln_index_h 
 _refln_index_k 
 _refln_index_l 
 _refln_F_squared_calc 
 _refln_F_squared_meas 
 _refln_F_squared_sigma 
 _refln_observed_status 
   4   0   0     2623.12     2944.00     42.25 o 
   6   0   0      977.00      807.25     22.80 o 
   8   0   0     3497.94     3327.58     43.24 o 
  10   0   0      736.36      635.57     24.59 o 
  12   0   0     1481.42     1473.85     50.20 o 
  14   0   0    12877.35    13732.99    176.98 o 
  16   0   0       15.83       58.81     13.07 o 
  18   0   0      574.40      570.62     41.54 o 
  20   0   0      323.71      243.69     31.33 o 
  22   0   0     3074.86     2898.87     91.04 o 
  24   0   0       11.87       26.43     46.57 o 
  26   0   0     3362.41     2953.96    181.87 o 
  28   0   0      409.71      279.81     97.93 o 
   3   1   0       18.78       20.30      4.28 o 
   5   1   0      817.74      766.77     10.65 o 
   7   1   0     1056.76     1032.70     14.03 o 
   9   1   0     4325.18     4475.93     35.12 o 
  11   1   0      645.04      759.23     16.09 o 
  13   1   0        6.33       -2.13      7.86 o 
  15   1   0     1369.10     1326.80     27.96 o 
  17   1   0        0.38        6.18     11.38 o 
  19   1   0      465.87      476.36     25.68 o 
  21   1   0      903.44      956.64     45.29 o 
  23   1   0       20.72       18.87     29.98 o 
  25   1   0        0.87      -29.15     31.01 o 
  27   1   0       79.77       43.48     45.65 o 
  29   1   0        0.59      -52.98     52.98 o 
   0   2   0     2311.94     2434.58     27.44 o 
   2   2   0    36890.35    36103.68    175.03 o 
   4   2   0     8456.76     8724.42     74.37 o 
   6   2   0     1408.92     1339.28     14.60 o 
   8   2   0     3311.01     3620.54     34.43 o 
  10   2   0      666.89      586.17     13.66 o 
  12   2   0        2.22       -4.94      4.94 o 
  14   2   0      294.64      338.44     13.16 o 
  16   2   0      323.05      328.79     15.46 o 
  18   2   0      700.32      662.69     27.34 o 
  20   2   0      487.08      499.50     42.39 o 
  22   2   0     1193.68     1180.49     51.29 o 
  24   2   0      550.04      598.82     48.41 o 
  26   2   0      268.60      308.66     44.36 o 
  28   2   0        4.55        0.60     51.57 o 
   1   3   0    42267.21    42759.71    213.29 o 
   3   3   0     6274.30     5733.65     34.30 o 
   5   3   0    15786.97    17087.91    104.73 o 
   7   3   0    17416.64    18056.95    133.11 o 
   9   3   0       71.41      145.24     10.21 o 
  11   3   0     3191.85     2870.93     55.90 o 
  13   3   0        0.59       -3.34     10.56 o 
  15   3   0     3010.66     3262.86     81.35 o 
  17   3   0     1583.77     1531.53     70.22 o 
  19   3   0     3026.49     3050.06     93.03 o 
  21   3   0     6181.89     6464.09    137.31 o 
  23   3   0      397.22      383.15     37.40 o 
  25   3   0       54.52      -27.19     37.50 o 
  27   3   0       81.16      -10.39     37.63 o 
   0   4   0      198.60      167.05     10.59 o 
   2   4   0     4631.02     5108.47     39.07 o 
   4   4   0       13.30       26.75      5.93 o 
   6   4   0     5260.40     5551.84     51.47 o 
   8   4   0      413.07      483.30     19.12 o 
  10   4   0      236.37      255.58     11.67 o 
  12   4   0        0.95      -11.38     11.38 o 
  14   4   0      239.90      243.30     16.30 o 
  16   4   0     1203.67     1212.92     60.74 o 
  18   4   0      319.01      319.09     41.81 o 
  20   4   0      147.75      116.24     38.84 o 
  22   4   0      472.42      429.65     45.72 o 
  24   4   0      473.79      451.84     42.48 o 
  26   4   0        3.37       15.77     37.03 o 
  28   4   0        2.96       64.08     67.95 o 
   1   5   0      992.49      893.01     18.41 o 
   3   5   0      631.59      670.48     15.17 o 
   5   5   0     1142.85     1249.87     23.04 o 
   7   5   0     2390.91     2839.18     45.08 o 
   9   5   0     6520.99     6789.80     84.06 o 
  11   5   0       12.76        9.68      9.75 o 
  13   5   0     3955.88     3969.67     82.85 o 
  15   5   0     1850.87     1566.73    119.14 o 
  17   5   0      367.23      378.45     43.94 o 
  19   5   0     1513.60     1633.21     73.64 o 
  21   5   0     1574.07     1681.00     81.78 o 
  23   5   0      832.12      833.01     49.22 o 
  25   5   0        0.05       -8.70     32.88 o 
  27   5   0      346.18      306.47     70.49 o 
   0   6   0    10688.69    10794.12    122.54 o 
   2   6   0       11.88       17.78      8.88 o 
   4   6   0        2.49       19.87     10.16 o 
   6   6   0     4352.25     4271.08     50.00 o 
   8   6   0      195.89      197.86     23.24 o 
  10   6   0      113.07      150.43     27.13 o 
  12   6   0     2262.85     2286.87     37.26 o 
  14   6   0      558.25      557.43     44.29 o 
  16   6   0      140.32      132.49     36.69 o 
  18   6   0       22.34       18.01     33.88 o 
  20   6   0      716.77      820.96     75.48 o 
  22   6   0       43.04       36.24     40.73 o 
  24   6   0      232.13      364.83     60.42 o 
  26   6   0       44.48       13.89     79.94 o 
   1   7   0       25.94       11.23     10.24 o 
   3   7   0      471.54      487.64     22.50 o 
   5   7   0       39.97       56.27     13.11 o 
   7   7   0      303.74      297.96     23.57 o 
   9   7   0      109.34       79.35     18.33 o 
  11   7   0        1.16        0.12     17.52 o 
  13   7   0        6.45       11.54     24.54 o 
  15   7   0      855.88      893.57     45.92 o 
  17   7   0       20.42      -25.57     25.57 o 
  19   7   0        0.88       -1.87     32.89 o 
  21   7   0       48.01       49.42     41.89 o 
  23   7   0      167.34      180.97     54.01 o 
   0   8   0    11692.24    11612.81    174.37 o 
   2   8   0     5872.58     5976.67     68.57 o 
   4   8   0      675.75      641.74     27.92 o 
   6   8   0      154.88      141.30     29.13 o 
   8   8   0       29.27       20.86     41.97 o 
  10   8   0      238.26      352.33     45.16 o 
  12   8   0     4481.72     4222.32     96.39 o 
  14   8   0      145.23      146.90     42.95 o 
  16   8   0       20.70       34.34     26.97 o 
  18   8   0       81.50       45.18     31.58 o 
  20   8   0        4.36       65.46     42.30 o 
  22   8   0      192.02      261.04    109.92 o 
   1   9   0     1354.08     1469.67     36.55 o 
   3   9   0     1677.26     1672.10     66.03 o 
   5   9   0      452.07      459.73     49.47 o 
   7   9   0      469.75      566.15     52.87 o 
   9   9   0       38.75       12.63     33.19 o 
  11   9   0     1153.94     1192.76     74.10 o 
  13   9   0      836.56      675.40    109.92 o 
  15   9   0       53.71       73.07     22.13 o 
  17   9   0      245.89      384.31    102.93 o 
  19   9   0        1.85      -44.24     52.23 o 
   0  10   0        0.39       -2.00     43.97 o 
   2  10   0       29.41       23.55     26.49 o 
   4  10   0      533.52      540.35     73.19 o 
   6  10   0       77.59      118.66     40.26 o 
   8  10   0       85.80      114.99     56.96 o 
  10  10   0       39.91      110.67     43.54 o 
  12  10   0        0.25       65.55     41.97 o 
  14  10   0      382.12      304.26     56.91 o 
  16  10   0        6.00       14.05     64.96 o 
  18  10   0       70.44       85.94     83.94 o 
   1  11   0       63.88      169.40     50.04 o 
   3  11   0      565.33      484.67     62.18 o 
   5  11   0       21.89      -17.69     38.08 o 
   7  11   0      302.75      386.29     58.53 o 
   9  11   0      723.47      756.30     70.62 o 
  11  11   0        9.88       39.85     46.95 o 
  13  11   0      229.20      307.79     89.94 o 
  15  11   0        0.22       51.96     77.95 o 
  10  12   0       57.47      125.91     79.94 o 
 -29   1   1        7.37       13.53     57.96 o 
 -27   1   1       66.33       38.97     43.37 o 
 -25   1   1       18.07      -10.85     30.31 o 
 -23   1   1      295.68      322.30     38.30 o 
 -21   1   1     1350.41     1345.38     50.72 o 
 -19   1   1       80.77       81.93     16.26 o 
 -17   1   1     1320.71     1303.21     28.17 o 
 -15   1   1     1053.02     1071.46     22.77 o 
 -13   1   1      184.14      269.47     12.26 o 
 -11   1   1      876.36      715.22     16.61 o 
  -9   1   1     3730.79     3680.71     31.24 o 
  -7   1   1     5237.46     4682.76     31.35 o 
  -5   1   1     4884.68     4523.44     27.10 o 
   3   1   1    16908.19    15209.08    107.86 o 
   5   1   1    19545.98    17759.56    117.24 o 
   7   1   1     4379.19     4284.31     37.50 o 
   9   1   1       22.46       24.47      8.47 o 
  11   1   1      605.86      609.74     16.05 o 
  13   1   1     3249.73     3306.45     49.61 o 
  15   1   1       85.83       73.03     14.29 o 
  17   1   1      543.27      540.22     28.13 o 
  19   1   1       56.75       51.69     22.24 o 
  21   1   1      482.57      409.82     34.96 o 
  23   1   1       61.95       58.20     32.16 o 
  25   1   1      335.49      326.03     43.22 o 
  27   1   1      253.56      246.82     64.01 o 
 -28   2   1      157.68      168.39     43.27 o 
 -26   2   1        5.43       19.11     33.96 o 
 -24   2   1        0.15       17.74     28.13 o 
 -22   2   1      685.39      655.41     40.35 o 
 -20   2   1      712.40      707.79     34.53 o 
 -18   2   1      507.28      517.42     22.31 o 
 -16   2   1      665.75      580.72     28.83 o 
 -14   2   1      154.72      155.44     11.29 o 
 -12   2   1      469.44      500.07     17.58 o 
 -10   2   1     5283.76     5201.18     56.24 o 
  -8   2   1      128.92      109.24      7.72 o 
  -6   2   1     8133.74     8180.27     63.25 o 
  -4   2   1   108432.36    98054.38    557.70 o 
  -2   2   1     6021.12     5502.71     44.97 o 
   0   2   1     5948.04     5334.66     31.01 o 
   2   2   1     9352.25     8122.65     53.58 o 
   4   2   1    16208.42    14777.93    112.18 o 
   6   2   1       71.48       84.49      6.68 o 
   8   2   1     1357.05     1344.70     19.36 o 
  10   2   1      713.40      661.24     16.09 o 
  12   2   1      153.06      190.16      9.10 o 
  14   2   1       73.48       87.89      8.14 o 
  16   2   1      102.60      101.80     13.99 o 
  18   2   1      127.32      126.15     42.75 o 
  20   2   1       22.01      -23.67     27.66 o 
  22   2   1      555.76      460.41     38.40 o 
  24   2   1        0.59      -15.42     32.84 o 
  26   2   1        8.43        8.20     36.86 o 
  28   2   1       89.10      127.62     58.64 o 
 -29   3   1       54.28       17.22     81.21 o 
 -27   3   1        0.50      -35.28     35.28 o 
 -25   3   1      171.50      148.65     33.82 o 
 -23   3   1        1.81       15.96     25.47 o 
 -21   3   1       31.69       52.55     30.87 o 
 -19   3   1     1923.71     1904.90     64.18 o 
 -17   3   1     1699.05     1739.40     49.17 o 
 -15   3   1        6.68       -5.62     14.49 o 
 -13   3   1      514.44      532.14     23.41 o 
 -11   3   1     3490.36     3567.69     37.04 o 
  -9   3   1      330.92      380.76     11.60 o 
  -7   3   1     1531.32     1489.86     18.75 o 
  -5   3   1       90.52       63.09      5.75 o 
  -3   3   1       23.04       43.42      4.37 o 
  -1   3   1      518.99      549.62     17.06 o 
   1   3   1      914.39      875.95     17.77 o 
   3   3   1     1752.25     1430.13     15.30 o 
   5   3   1     4706.49     4358.52     41.87 o 
   7   3   1     1007.97      919.35     15.83 o 
   9   3   1      558.25      500.87     15.00 o 
  11   3   1        3.69       -3.58      7.91 o 
  13   3   1        8.34       -5.48     10.06 o 
  15   3   1       18.52       10.42     11.09 o 
  17   3   1     1290.77     1165.49     43.34 o 
  19   3   1       98.81      113.88     37.50 o 
  21   3   1      117.48      202.97     42.41 o 
  23   3   1      200.55      212.57     35.20 o 
  25   3   1        0.22       -3.24     47.89 o 
  27   3   1       85.16       83.63     45.17 o 
 -28   4   1       13.26       37.19     44.58 o 
 -26   4   1       13.39        8.16     34.98 o 
 -24   4   1      744.40      744.64     52.20 o 
 -22   4   1       14.49       20.73     29.98 o 
 -20   4   1     1393.55     1374.19     56.02 o 
 -18   4   1       62.67      102.61     25.52 o 
 -16   4   1     5257.21     5022.15     75.65 o 
 -14   4   1      387.63      399.43     23.39 o 
 -12   4   1     1722.34     1776.36     28.34 o 
 -10   4   1     2074.63     2001.86     23.40 o 
  -8   4   1     8640.97     9130.59     83.93 o 
  -6   4   1     7938.81     8880.41     61.32 o 
  -4   4   1     4910.03     5681.81     40.07 o 
  -2   4   1       48.49       61.96      5.57 o 
   0   4   1     2170.41     2329.78     21.69 o 
   2   4   1     3851.36     4299.73     32.56 o 
   4   4   1     1721.06     1646.19     21.71 o 
   6   4   1     6849.66     7102.58     74.72 o 
   8   4   1      133.11      133.90     11.92 o 
  10   4   1     4369.25     4332.98     75.42 o 
  12   4   1        0.92       -6.10     12.73 o 
  14   4   1      557.64      575.96     27.57 o 
  16   4   1       72.76       60.32     26.17 o 
  18   4   1     5105.91     5056.85    152.45 o 
  20   4   1     2844.46     2851.85     99.06 o 
  22   4   1     1760.05     1879.17     93.75 o 
  24   4   1      603.17      570.64     46.20 o 
  26   4   1       33.11       12.07     39.11 o 
 -27   5   1       44.40       12.17     56.48 o 
 -25   5   1      110.01       62.14     34.18 o 
 -23   5   1      204.79      243.67     68.66 o 
 -21   5   1      219.79      221.67     57.41 o 
 -19   5   1      458.25      508.77     53.03 o 
 -17   5   1       22.98        8.47     38.99 o 
 -15   5   1     1028.98     1093.64     39.41 o 
 -13   5   1     2353.20     2175.05     45.96 o 
 -11   5   1      125.16      112.95     14.75 o 
  -9   5   1     1355.64     1333.93     39.60 o 
  -7   5   1       70.29       85.17     10.25 o 
  -5   5   1    13595.38    13874.44     96.01 o 
  -3   5   1     4112.45     4283.85     37.42 o 
  -1   5   1       34.01       40.04      5.70 o 
   1   5   1      420.29      368.06     14.38 o 
   3   5   1      174.90      152.18      9.62 o 
   5   5   1     3942.71     3934.34     42.83 o 
   7   5   1       33.56       45.44     13.57 o 
   9   5   1     1331.27     1360.91     43.59 o 
  11   5   1      861.02      792.98     24.01 o 
  13   5   1     1588.90     1670.89     45.86 o 
  15   5   1       71.21       90.50     27.52 o 
  17   5   1     3134.98     3155.46    105.14 o 
  19   5   1     2542.67     2539.80     91.40 o 
  21   5   1     2956.78     2987.15     92.31 o 
  23   5   1      340.33      312.23     46.99 o 
  25   5   1      161.09      138.69     40.25 o 
 -26   6   1       25.34      -27.35     57.89 o 
 -24   6   1       28.21       89.48     81.86 o 
 -22   6   1       42.27       71.27     41.41 o 
 -20   6   1       46.79       82.23     36.97 o 
 -18   6   1       69.18      106.05     36.66 o 
 -16   6   1     2072.01     2156.85     78.71 o 
 -14   6   1      183.91      130.23     24.51 o 
 -12   6   1      141.02      136.43     11.91 o 
 -10   6   1      363.30      358.34     23.37 o 
  -8   6   1       11.04       21.76     12.65 o 
  -6   6   1     1212.74     1208.20     24.42 o 
  -4   6   1     1004.63      951.06     22.16 o 
  -2   6   1       81.57       92.57      8.54 o 
   0   6   1        1.12        2.26      6.79 o 
   2   6   1      101.80      162.92     12.59 o 
   4   6   1      812.81      833.64     21.52 o 
   6   6   1     1065.24     1060.58     39.36 o 
   8   6   1      953.39      961.17     29.17 o 
  10   6   1      116.72      108.73     19.60 o 
  12   6   1        1.47        8.75     14.74 o 
  14   6   1      233.51      270.18     45.97 o 
  16   6   1       30.43       58.76     27.42 o 
  18   6   1       12.74      -15.57     33.30 o 
  20   6   1        0.37       91.47     48.88 o 
  22   6   1       90.97      124.65     41.00 o 
  24   6   1       20.67      -34.16     47.90 o 
 -25   7   1       56.51      136.36     62.88 o 
 -23   7   1      191.37      248.71     55.38 o 
 -21   7   1       75.75       83.23     42.15 o 
 -19   7   1      507.59      519.64     52.68 o 
 -17   7   1     1223.67     1198.09     54.67 o 
 -15   7   1       91.16       55.61     35.88 o 
 -13   7   1       35.58       35.51     23.63 o 
 -11   7   1      111.36       76.90     18.06 o 
  -9   7   1      395.41      428.94     26.14 o 
  -7   7   1        8.41        9.75     18.82 o 
  -5   7   1       27.87        1.03     11.34 o 
  -3   7   1      216.44      253.99     13.46 o 
  -1   7   1     4049.41     3940.17     44.79 o 
   1   7   1      284.14      282.30     12.64 o 
   3   7   1        8.60       -1.05     10.83 o 
   5   7   1      694.63      765.06     26.55 o 
   7   7   1     1601.63     1473.96     65.20 o 
   9   7   1     1720.29     1784.03     41.88 o 
  11   7   1     1228.68     1109.12     37.72 o 
  13   7   1      235.62      207.30     29.22 o 
  15   7   1      186.58      119.58     29.11 o 
  17   7   1       31.25       40.14     28.85 o 
  19   7   1      105.01       75.29     41.08 o 
  21   7   1       97.20      136.57     48.38 o 
  23   7   1      123.06      168.76     63.39 o 
 -22   8   1       63.87       75.43     88.94 o 
 -20   8   1       10.82       30.25     38.48 o 
 -18   8   1      266.19      314.43     70.86 o 
 -16   8   1      522.04      448.43     57.12 o 
 -14   8   1      162.87      217.83     45.91 o 
 -12   8   1       62.96       20.69     40.97 o 
 -10   8   1        5.49       -2.25     27.38 o 
  -8   8   1      188.26      220.70     31.83 o 
  -6   8   1      433.37      339.98     53.75 o 
  -4   8   1      753.42      759.72     24.75 o 
  -2   8   1      833.14      836.41     25.67 o 
   0   8   1     2660.92     2421.68     41.83 o 
   2   8   1     5557.86     5559.78     72.38 o 
   4   8   1       42.62       59.47     16.33 o 
   6   8   1       72.63       85.72     27.74 o 
   8   8   1       28.51        5.47     23.68 o 
  10   8   1      370.07      406.25     40.38 o 
  12   8   1      188.85      134.60     26.69 o 
  14   8   1      636.99      628.86     76.01 o 
  16   8   1      673.84      671.20     53.42 o 
  18   8   1      285.88      227.80     64.55 o 
  20   8   1        4.34       -9.84     89.94 o 
 -21   9   1       11.99      136.71     66.02 o 
 -19   9   1       11.75       29.11     70.95 o 
 -17   9   1       78.05      -39.50     39.50 o 
 -15   9   1      174.57      242.37    127.91 o 
 -13   9   1        3.39       29.98     52.96 o 
 -11   9   1      218.74      216.55     44.37 o 
  -9   9   1       41.23       51.19     28.80 o 
  -7   9   1      137.87      162.21     40.12 o 
  -5   9   1        2.13        3.80     23.02 o 
  -3   9   1      157.46      134.77     24.14 o 
  -1   9   1      535.33      541.40     27.31 o 
   1   9   1      544.13      594.63     32.84 o 
   3   9   1      203.31      244.74     33.86 o 
   5   9   1      350.56      364.79     38.13 o 
   7   9   1      101.22       91.70     35.52 o 
   9   9   1      103.73       68.31     35.52 o 
  11   9   1       87.73       54.11     36.92 o 
  13   9   1       21.41      -13.07     73.95 o 
  15   9   1       21.05       22.14     25.68 o 
  17   9   1      577.55      627.26    118.92 o 
  19   9   1       38.85      177.88     89.94 o 
 -18  10   1      170.47      234.64    109.92 o 
 -16  10   1      357.02      306.49     60.77 o 
 -14  10   1       28.40       11.50     42.95 o 
 -12  10   1       19.36      -14.44     37.27 o 
 -10  10   1      153.89       92.80     40.69 o 
  -8  10   1      303.03      421.45     52.98 o 
  -6  10   1      128.31      126.27     33.67 o 
  -4  10   1      564.91      677.74     45.65 o 
  -2  10   1      849.73      752.57     49.55 o 
   0  10   1      238.64      269.63     47.33 o 
   2  10   1      351.59      382.29     39.73 o 
   4  10   1      121.64       92.03     40.06 o 
   6  10   1       73.89       46.40     66.95 o 
   8  10   1       12.35       -3.41     44.97 o 
  10  10   1        0.64      -35.03     35.03 o 
  12  10   1       14.48       34.82     40.82 o 
  14  10   1        0.42       51.96     73.95 o 
  16  10   1        8.87       83.94     79.94 o 
 -15  11   1      468.17      501.65    105.93 o 
 -13  11   1       62.30       57.96     77.95 o 
 -11  11   1       26.38      -39.35     43.09 o 
  -9  11   1        2.97       23.53     44.97 o 
  -7  11   1      342.74      387.10     55.70 o 
  -5  11   1       32.78      -11.99     59.96 o 
  -3  11   1      178.67      173.88     71.95 o 
  -1  11   1      205.87      267.35     54.90 o 
   1  11   1      229.22      163.38     76.95 o 
   3  11   1        0.04       19.99     39.57 o 
   5  11   1       74.61       22.70     39.50 o 
   7  11   1       32.27      -36.43     37.43 o 
   9  11   1      287.22      375.87     79.94 o 
  11  11   1       10.44      -61.96     61.96 o 
  13  11   1        0.40      103.93     81.94 o 
 -10  12   1        6.44      167.88     81.94 o 
   8  12   1       56.09       29.98     69.95 o 
  10  12   1       49.43       97.93     77.95 o 
 -30   0   2      687.43      653.55    113.92 o 
 -28   0   2       10.97      -45.99     45.99 o 
 -26   0   2      510.09      381.73     66.71 o 
 -24   0   2     1094.89     1068.95     61.64 o 
 -22   0   2        0.00       17.84     21.67 o 
 -20   0   2      154.08      177.00     33.89 o 
 -18   0   2     1699.03     1643.52     52.50 o 
 -16   0   2       31.26       32.59     20.54 o 
 -14   0   2    17377.47    18431.00    222.79 o 
 -12   0   2    29203.24    30804.82    334.74 o 
 -10   0   2      694.12      934.48     21.40 o 
  -8   0   2       11.92       -5.22      6.16 o 
  -6   0   2     2468.81     2351.86     21.02 o 
  -4   0   2     3845.48     3362.41     27.28 o 
   2   0   2    15655.17    15051.90    148.09 o 
   4   0   2       47.11       80.47      9.42 o 
   6   0   2    10164.88     9568.89     90.00 o 
   8   0   2     1075.24      926.32     30.86 o 
  10   0   2     4929.58     4850.44     90.02 o 
  12   0   2     6420.56     7049.21    122.24 o 
  14   0   2     2663.41     2565.37     86.95 o 
  16   0   2     8416.51     8213.44    119.14 o 
  18   0   2      263.57      211.68     41.97 o 
  20   0   2       25.94      -43.97     43.97 o 
  22   0   2      247.64      203.77     45.62 o 
  24   0   2      169.81      153.89     73.95 o 
  26   0   2      243.13      119.92     79.94 o 
 -29   1   2      166.47      102.49     55.81 o 
 -27   1   2       36.69      121.14     36.92 o 
 -25   1   2       68.91      132.59     28.13 o 
 -23   1   2     3226.28     3383.41     64.90 o 
 -21   1   2     3228.44     3191.20     53.46 o 
 -19   1   2       18.69       24.78     14.28 o 
 -17   1   2      209.78      229.03     22.49 o 
 -15   1   2      143.71      146.48     13.34 o 
 -13   1   2     2254.76     2612.98     32.48 o 
 -11   1   2      831.81      779.76     14.93 o 
  -9   1   2     1240.01     1219.11     14.12 o 
  -7   1   2     2268.23     2203.03     16.84 o 
  -5   1   2     6793.50     6703.54     36.18 o 
  -3   1   2    15146.75    14744.45     92.44 o 
   1   1   2    69989.16    67686.79    373.65 o 
   3   1   2    17952.98    17483.39     98.58 o 
   5   1   2     3547.59     3408.56     28.31 o 
   7   1   2      746.49      788.72     15.08 o 
   9   1   2     5902.02     6163.95     62.58 o 
  11   1   2    10555.38    11436.88    130.83 o 
  13   1   2     3241.84     3094.83     49.22 o 
  15   1   2      335.46      374.53     21.23 o 
  17   1   2        2.44      -13.30     13.30 o 
  19   1   2     2341.25     2282.96     57.18 o 
  21   1   2        7.76       20.66     55.75 o 
  23   1   2      235.15      224.06     42.47 o 
  25   1   2       39.60        9.93     67.95 o 
  27   1   2      286.37      267.96     67.79 o 
 -30   2   2       78.23       32.36     55.81 o 
 -28   2   2        9.96       29.27     37.71 o 
 -26   2   2       90.78       89.88     38.78 o 
 -24   2   2       74.46       50.91     27.76 o 
 -22   2   2        1.86        9.97     26.88 o 
 -20   2   2     2939.57     2868.15     66.88 o 
 -18   2   2     1888.19     1914.19     33.02 o 
 -16   2   2      862.90      784.74     19.95 o 
 -14   2   2      326.59      357.79     13.27 o 
 -12   2   2       11.62       19.64      7.27 o 
 -10   2   2     1755.23     1729.79     19.16 o 
  -8   2   2     2892.72     2776.40     24.28 o 
  -6   2   2    41081.94    41555.21    228.23 o 
  -4   2   2    24016.61    23925.28    166.15 o 
  -2   2   2    45841.64    45157.83    229.68 o 
   0   2   2     1317.56     1609.13     15.54 o 
   2   2   2    23748.00    22271.68    133.60 o 
   4   2   2     4824.72     4914.51     46.17 o 
   6   2   2     9408.00     9634.27     77.33 o 
   8   2   2     6868.96     7066.11     54.04 o 
  10   2   2     1052.40     1103.25     21.20 o 
  12   2   2     1853.60     1805.45     29.02 o 
  14   2   2       57.98       57.38     11.98 o 
  16   2   2     1166.16     1195.50     34.90 o 
  18   2   2      620.02      574.63     42.54 o 
  20   2   2      584.88      607.25     54.81 o 
  22   2   2       86.45       33.89     33.15 o 
  24   2   2       39.84        7.78     32.60 o 
  26   2   2       90.71       93.23     46.13 o 
 -29   3   2        7.24        3.08     43.75 o 
 -27   3   2      394.01      332.28     53.20 o 
 -25   3   2      104.43       96.11     31.16 o 
 -23   3   2      465.11      419.81     40.65 o 
 -21   3   2       76.62       49.07     40.68 o 
 -19   3   2    10143.41    10040.39    169.23 o 
 -17   3   2     1905.95     1954.85     63.79 o 
 -15   3   2       35.21       18.92     14.64 o 
 -13   3   2     3172.28     3225.61     44.92 o 
 -11   3   2      596.58      627.71     15.99 o 
  -9   3   2     3065.67     3415.23     29.39 o 
  -7   3   2      280.47      352.22     11.53 o 
  -5   3   2     1426.78     1431.68     16.00 o 
  -3   3   2      629.26      852.75     11.96 o 
  -1   3   2     2531.94     2549.72     21.26 o 
   1   3   2     1349.54     1405.67     15.20 o 
   3   3   2    10571.44    10561.31     77.01 o 
   5   3   2      903.21      750.48     16.99 o 
   7   3   2       12.75        2.99      7.47 o 
   9   3   2     5568.30     5621.75     51.22 o 
  11   3   2      959.77      878.24     23.29 o 
  13   3   2       20.80       45.97     11.94 o 
  15   3   2       19.67        9.52     19.34 o 
  17   3   2     2980.08     2837.04     64.27 o 
  19   3   2     1491.64     1505.07     69.23 o 
  21   3   2      510.43      541.17     47.31 o 
  23   3   2       18.05      -21.03     39.35 o 
  25   3   2      259.93      222.44     44.57 o 
  27   3   2      258.82      283.78     66.42 o 
 -28   4   2       15.14       67.72     43.57 o 
 -26   4   2       66.83        1.68     30.47 o 
 -24   4   2       62.11      114.01     41.83 o 
 -22   4   2      687.45      634.82     44.94 o 
 -20   4   2      562.44      582.52     40.06 o 
 -18   4   2      829.84      822.43     45.87 o 
 -16   4   2      127.00      107.92     18.85 o 
 -14   4   2     1490.98     1512.07     32.58 o 
 -12   4   2      781.18      782.94     22.27 o 
 -10   4   2       23.55       22.05      9.42 o 
  -8   4   2     9808.56     9439.32     70.34 o 
  -6   4   2     4318.23     4480.21     35.68 o 
  -4   4   2     3059.08     2927.93     24.69 o 
  -2   4   2     2430.55     2557.57     22.24 o 
   0   4   2     4960.62     5147.45     40.04 o 
   2   4   2        3.97       -5.56      5.56 o 
   4   4   2     6986.15     6871.15     66.14 o 
   6   4   2     3593.57     3279.77     37.77 o 
   8   4   2      643.78      680.58     20.79 o 
  10   4   2       24.52       35.61     13.01 o 
  12   4   2     1566.44     1624.62     42.90 o 
  14   4   2      748.96      732.14     40.99 o 
  16   4   2      367.33      316.76     29.87 o 
  18   4   2     1627.87     1584.29     61.37 o 
  20   4   2      482.03      535.74     47.23 o 
  22   4   2      205.25      246.47     42.27 o 
  24   4   2        0.17       -6.23     44.91 o 
  26   4   2      207.00      173.86     63.18 o 
 -27   5   2       12.05       -9.39     42.60 o 
 -25   5   2        3.41      -32.57     32.60 o 
 -23   5   2        9.98       -4.25     28.49 o 
 -21   5   2     1504.75     1460.03     97.50 o 
 -19   5   2     1408.94     1454.76     48.01 o 
 -17   5   2        4.61       13.64     23.19 o 
 -15   5   2      761.52      794.86     29.81 o 
 -13   5   2       37.28       41.56      9.88 o 
 -11   5   2       81.26       86.51     10.70 o 
  -9   5   2     1601.91     1668.67     24.47 o 
  -7   5   2      753.18      810.39     14.43 o 
  -5   5   2     3302.10     3567.91     36.20 o 
  -3   5   2     7305.62     7260.11     53.36 o 
  -1   5   2      121.74       98.17      6.63 o 
   1   5   2     3530.81     3570.25     39.23 o 
   3   5   2      789.08      745.25     18.13 o 
   5   5   2     1705.42     1570.92     32.14 o 
   7   5   2       55.43       42.63     11.22 o 
   9   5   2       15.45       27.97     11.19 o 
  11   5   2     1388.63     1271.31     52.79 o 
  13   5   2       79.84      114.83     22.96 o 
  15   5   2      434.48      376.67     35.64 o 
  17   5   2      786.78      765.81     41.88 o 
  19   5   2      250.23      266.50     41.67 o 
  21   5   2        4.63       12.47     34.65 o 
  23   5   2       15.49      -17.82     37.04 o 
  25   5   2      139.12       69.11     52.63 o 
 -26   6   2        0.73      -49.46     49.46 o 
 -24   6   2      224.38      319.71     54.90 o 
 -22   6   2      211.39      179.58     52.36 o 
 -20   6   2      470.96      538.51     54.38 o 
 -18   6   2      312.32      365.29     44.88 o 
 -16   6   2     1023.35      996.82     37.80 o 
 -14   6   2      284.70      275.57     24.69 o 
 -12   6   2     1504.82     1381.60     37.20 o 
 -10   6   2      185.90      153.35     13.26 o 
  -8   6   2        0.00        3.94      8.82 o 
  -6   6   2     1733.11     1717.58     32.63 o 
  -4   6   2     1054.15     1048.80     25.78 o 
  -2   6   2     5824.88     6679.08     52.23 o 
   0   6   2      178.09      241.20     10.56 o 
   2   6   2     5113.50     5209.49     52.25 o 
   4   6   2     5290.98     5622.80     53.70 o 
   6   6   2      681.50      687.34     22.25 o 
   8   6   2       15.51       -9.51     12.66 o 
  10   6   2     1699.42     1616.08     36.04 o 
  12   6   2      430.59      407.18     29.62 o 
  14   6   2        0.16      -14.82     20.28 o 
  16   6   2      208.02      224.25     34.27 o 
  18   6   2      271.03      284.48     35.30 o 
  20   6   2        2.66      -30.15     33.06 o 
  22   6   2        7.13       93.51     49.02 o 
  24   6   2       48.04       67.29     54.96 o 
 -25   7   2       17.10      -48.73     51.57 o 
 -23   7   2        4.87       -6.46     42.00 o 
 -21   7   2      467.43      509.56     55.66 o 
 -19   7   2       10.00       38.49     45.10 o 
 -17   7   2      246.87      246.99     38.13 o 
 -15   7   2      425.75      498.18     28.20 o 
 -13   7   2      107.57       76.07     19.86 o 
 -11   7   2     1961.03     2149.51     46.49 o 
  -9   7   2     1052.71     1088.64     35.71 o 
  -7   7   2      155.12      177.23     25.47 o 
  -5   7   2        3.32       -4.73     14.25 o 
  -3   7   2      366.56      404.85     15.70 o 
  -1   7   2      604.34      683.67     17.74 o 
   1   7   2       69.13       86.17     11.90 o 
   3   7   2      672.15      649.50     19.73 o 
   5   7   2      258.01      211.02     20.96 o 
   7   7   2     2002.17     2142.80     44.53 o 
   9   7   2     1258.57     1156.67     36.06 o 
  11   7   2       82.50       53.28     19.81 o 
  13   7   2     1438.30     1450.22     49.24 o 
  15   7   2       33.20       35.51     23.51 o 
  17   7   2      203.60      192.97     35.32 o 
  19   7   2        2.13       18.35     81.41 o 
  21   7   2      542.86      599.09     64.30 o 
  23   7   2      336.08      453.69    109.92 o 
 -22   8   2        8.22       20.79     84.51 o 
 -20   8   2        2.49       44.54     38.31 o 
 -18   8   2       30.59       61.11     30.16 o 
 -16   8   2      243.39      249.48     49.44 o 
 -14   8   2     2305.25     2227.72     59.76 o 
 -12   8   2      213.51      229.06     52.11 o 
 -10   8   2     1121.75     1092.88     54.16 o 
  -8   8   2      323.59      423.76     36.49 o 
  -6   8   2     1424.01     1432.04     69.51 o 
  -4   8   2        5.71       -0.81     14.24 o 
  -2   8   2        0.70      -13.14     13.14 o 
   0   8   2     1776.96     1741.20     36.17 o 
   2   8   2      144.85      172.80     15.75 o 
   4   8   2      185.25      157.63     17.77 o 
   6   8   2       12.79      -16.31     22.15 o 
   8   8   2        4.05       29.78     24.94 o 
  10   8   2      551.34      523.28     26.98 o 
  12   8   2     1328.79     1293.99     72.75 o 
  14   8   2       62.29       28.49     49.91 o 
  16   8   2      291.97      324.59     59.31 o 
  18   8   2      197.96      179.56    111.92 o 
  20   8   2       45.56       31.98     77.95 o 
 -21   9   2      135.52      149.58    134.91 o 
 -19   9   2      767.55      862.60     67.77 o 
 -17   9   2      163.61      254.43     97.93 o 
 -15   9   2      251.95      236.10     63.96 o 
 -13   9   2      508.34      538.01     49.19 o 
 -11   9   2      117.27      130.66     34.58 o 
  -9   9   2      107.93       97.46     31.35 o 
  -7   9   2      940.64      927.20     50.28 o 
  -5   9   2      511.87      492.45     39.29 o 
  -3   9   2       95.87       62.74     21.17 o 
  -1   9   2      147.46      175.34     20.22 o 
   1   9   2      411.57      441.34     28.30 o 
   3   9   2      396.41      378.00     41.83 o 
   5   9   2      743.39      819.51     45.58 o 
   7   9   2        0.01      -14.82     25.39 o 
   9   9   2      480.76      456.61     44.98 o 
  11   9   2      175.71      224.32     58.77 o 
  13   9   2      152.77      184.94     73.95 o 
  15   9   2       15.26        1.06     39.97 o 
  17   9   2        4.40       95.93     85.94 o 
  19   9   2       36.70       89.94     81.94 o 
 -18  10   2       74.96       75.95     79.94 o 
 -16  10   2        0.02      -24.69     41.53 o 
 -14  10   2      156.90      125.89     50.16 o 
 -12  10   2       88.82       51.75     40.11 o 
 -10  10   2       18.80       10.07     29.30 o 
  -8  10   2      137.71       60.47     30.59 o 
  -6  10   2        6.29       -7.03     26.14 o 
  -4  10   2        1.20      -15.34     32.66 o 
  -2  10   2      143.22      158.44     31.74 o 
   0  10   2      222.57      214.00     45.16 o 
   2  10   2        0.20       -8.19     26.49 o 
   4  10   2       10.70       10.24     26.70 o 
   6  10   2      584.43      650.18     74.95 o 
   8  10   2       73.24       24.29     37.27 o 
  10  10   2      786.40      843.42    101.93 o 
  12  10   2      303.01      413.71     87.94 o 
  14  10   2      395.01      669.54    105.93 o 
  16  10   2       50.01      -23.98     73.95 o 
 -15  11   2      433.82      419.71     99.93 o 
 -13  11   2       72.93       23.98     67.95 o 
 -11  11   2       29.51       25.50     46.38 o 
  -9  11   2      597.33      723.25    104.52 o 
  -7  11   2       24.37       27.88     34.36 o 
  -5  11   2       10.51       61.30     43.09 o 
  -3  11   2       27.50       31.98     57.96 o 
  -1  11   2      579.87      645.75     67.12 o 
   1  11   2        2.68      -29.98     37.43 o 
   3  11   2       89.31       98.62     44.96 o 
   5  11   2      108.76      168.57     47.33 o 
   7  11   2       26.04       -2.41     40.91 o 
   9  11   2      238.74      161.89     77.95 o 
  11  11   2      327.91      495.66     97.93 o 
  13  11   2        5.37      -21.98     69.95 o 
 -10  12   2       31.74       49.97     71.95 o 
   0  12   2        3.18       11.99     65.95 o 
   2  12   2        0.03      -63.96     63.96 o 
   8  12   2        1.79       37.97     69.95 o 
 -31   1   3       95.48       89.94     85.94 o 
 -29   1   3      200.67      206.31     51.48 o 
 -27   1   3     1356.51     1384.48     88.88 o 
 -25   1   3      233.01      232.69     31.19 o 
 -23   1   3      324.54      355.26     24.95 o 
 -21   1   3      200.29      197.18     18.05 o 
 -19   1   3       69.20       78.74     16.54 o 
 -17   1   3      600.55      601.38     34.84 o 
 -15   1   3     2232.85     2354.66     35.59 o 
 -13   1   3        3.79        5.99      7.39 o 
 -11   1   3     3941.70     4118.34     30.80 o 
  -9   1   3    20827.66    20548.52    100.93 o 
  -7   1   3      885.85      774.24     10.76 o 
  -5   1   3     2508.98     2178.64     15.81 o 
  -3   1   3     2407.63     2098.04     15.34 o 
  -1   1   3     5029.09     4881.22     29.57 o 
   1   1   3     4165.41     3793.25     26.41 o 
   3   1   3    17564.39    16852.12     93.74 o 
   5   1   3     8598.89     7988.73     53.81 o 
   7   1   3    13371.00    13632.97    102.83 o 
   9   1   3       50.82       42.32     11.80 o 
  11   1   3      263.81      305.22     27.01 o 
  13   1   3       82.50       46.88     19.30 o 
  15   1   3     1109.60     1209.19     34.56 o 
  17   1   3      522.73      524.52     25.96 o 
  19   1   3       62.04       58.98     24.29 o 
  21   1   3      151.76      148.24     45.78 o 
  23   1   3        1.25       53.88     37.64 o 
  25   1   3       13.77      -46.67     50.16 o 
  27   1   3       56.44       21.98     87.94 o 
 -30   2   3       41.93       75.06    133.91 o 
 -28   2   3       28.82        5.17     39.18 o 
 -26   2   3      138.02      164.18     32.02 o 
 -24   2   3      914.30      952.76     46.79 o 
 -22   2   3      405.30      498.75     32.06 o 
 -20   2   3       10.55       -9.72     17.67 o 
 -18   2   3      232.67      211.51     16.74 o 
 -16   2   3     1212.36     1144.09     21.33 o 
 -14   2   3        0.29       -4.46     11.51 o 
 -12   2   3      609.73      600.02     16.96 o 
 -10   2   3     3704.87     4038.99     29.76 o 
  -8   2   3      760.38      652.23      9.85 o 
  -6   2   3      149.82      177.53      9.51 o 
  -4   2   3        0.92       -0.27      4.29 o 
  -2   2   3     6976.92     6119.12     35.55 o 
   0   2   3     3325.23     2877.80     20.43 o 
   2   2   3    13097.63    11837.58     72.63 o 
   4   2   3      143.49      190.32     10.19 o 
   6   2   3     2186.69     2108.71     22.08 o 
   8   2   3     2552.39     2588.01     30.23 o 
  10   2   3       70.34       70.79     10.32 o 
  12   2   3      775.62      795.39     22.28 o 
  14   2   3      832.72      743.64     25.30 o 
  16   2   3      665.62      701.10     32.92 o 
  18   2   3       78.21       69.28     30.29 o 
  20   2   3      589.94      623.96     51.17 o 
  22   2   3       31.48       37.19     39.86 o 
  24   2   3       93.76      104.21     42.27 o 
  26   2   3      136.64      133.91     62.18 o 
 -29   3   3      114.33      158.42     47.66 o 
 -27   3   3      100.92       77.90     32.50 o 
 -25   3   3       41.59       17.34     30.77 o 
 -23   3   3      265.51      360.71     39.30 o 
 -21   3   3       20.80       12.85     20.47 o 
 -19   3   3        8.62       40.70     22.20 o 
 -17   3   3      229.41      211.93     20.71 o 
 -15   3   3       75.34       66.02     13.32 o 
 -13   3   3     2554.23     2514.22     31.35 o 
 -11   3   3     1224.23     1333.59     19.51 o 
  -9   3   3      862.56      761.53     15.67 o 
  -7   3   3       76.98       62.80      6.08 o 
  -5   3   3      235.95      215.98      6.27 o 
  -3   3   3     8783.65     8160.36     49.11 o 
  -1   3   3      144.77      135.25      6.03 o 
   1   3   3     1653.80     1656.02     16.39 o 
   3   3   3       29.65       13.35      5.08 o 
   5   3   3     3605.21     4018.37     39.67 o 
   7   3   3     2412.41     2656.18     33.92 o 
   9   3   3      152.44      181.01     13.62 o 
  11   3   3      385.01      430.99     20.21 o 
  13   3   3     1190.88     1264.48     33.21 o 
  15   3   3      597.27      650.84     34.96 o 
  17   3   3       13.65        9.65     20.73 o 
  19   3   3        0.85       -9.17     30.34 o 
  21   3   3      378.82      406.61     44.86 o 
  23   3   3      289.63      304.34     75.03 o 
  25   3   3       19.96       25.73     40.18 o 
 -28   4   3       83.36       59.09     43.27 o 
 -26   4   3        1.95      -20.84     32.68 o 
 -24   4   3      352.45      319.01     40.53 o 
 -22   4   3      134.69      105.77     25.34 o 
 -20   4   3     8055.18     8070.39    118.55 o 
 -18   4   3    15021.22    14376.43    189.74 o 
 -16   4   3     3678.52     3786.98     50.73 o 
 -14   4   3        1.81       -0.63     10.64 o 
 -12   4   3     6859.65     7055.74     57.84 o 
 -10   4   3     2810.97     2675.04     28.89 o 
  -8   4   3       87.58      184.40     11.42 o 
  -6   4   3    24432.13    24188.46    129.03 o 
  -4   4   3       38.00       23.33      4.85 o 
  -2   4   3        7.99       17.70      4.96 o 
   0   4   3    20505.42    20617.60    127.09 o 
   2   4   3     1336.70     1262.22     16.16 o 
   4   4   3    13040.89    12480.75     82.64 o 
   6   4   3     1139.29     1323.01     22.18 o 
   8   4   3     5070.38     5284.43     66.94 o 
  10   4   3      175.34      141.18     29.35 o 
  12   4   3        3.64       16.61     17.45 o 
  14   4   3     1432.21     1453.37     53.20 o 
  16   4   3     1633.38     1551.27     51.30 o 
  18   4   3      182.83      198.60     29.90 o 
  20   4   3      108.36       75.35     37.68 o 
  22   4   3        8.52      -35.19     35.19 o 
  24   4   3      107.53       61.09     51.00 o 
 -29   5   3        0.74      -30.42     62.96 o 
 -27   5   3        2.20       41.96     37.91 o 
 -25   5   3        4.36       -2.29     31.64 o 
 -23   5   3      766.28      785.15     62.31 o 
 -21   5   3     1143.49     1103.98     53.84 o 
 -19   5   3     1874.21     2091.74     51.64 o 
 -17   5   3     5994.32     5774.88     82.06 o 
 -15   5   3     1019.92      991.23     23.87 o 
 -13   5   3      765.64      779.29     17.74 o 
 -11   5   3     1944.83     1934.60     27.33 o 
  -9   5   3       51.11       68.25      8.48 o 
  -7   5   3      125.83      120.43      8.22 o 
  -5   5   3     5194.09     5501.67     45.87 o 
  -3   5   3     5109.30     4930.75     41.64 o 
  -1   5   3     2128.42     2216.41     21.37 o 
   1   5   3     1072.28      970.62     16.19 o 
   3   5   3       60.77       71.09      8.78 o 
   5   5   3     1891.44     1876.98     24.73 o 
   7   5   3      690.20      715.26     18.47 o 
   9   5   3     4603.52     4623.30     54.92 o 
  11   5   3       90.04       56.67     17.73 o 
  13   5   3      216.55      170.99     26.90 o 
  15   5   3      306.00      341.98     32.62 o 
  17   5   3      419.55      462.75     37.15 o 
  19   5   3       10.68      -25.34     42.41 o 
  21   5   3       21.34       10.02     40.68 o 
  23   5   3        8.98      -38.87     38.87 o 
 -26   6   3       13.15        4.60     46.62 o 
 -24   6   3       13.33       32.05     40.90 o 
 -22   6   3        9.66       19.89     29.14 o 
 -20   6   3       18.04       18.99     25.99 o 
 -18   6   3       91.33       75.29     21.70 o 
 -16   6   3       61.50       55.37     17.02 o 
 -14   6   3     2160.63     2180.71     35.30 o 
 -12   6   3      230.46      234.44     13.37 o 
 -10   6   3      212.63      220.20     13.13 o 
  -8   6   3      193.71      256.01     12.70 o 
  -6   6   3       17.42       25.04     10.32 o 
  -4   6   3     1987.89     1921.97     28.95 o 
  -2   6   3       11.00       21.29      8.39 o 
   0   6   3        3.86       -6.78      6.78 o 
   2   6   3        0.92        0.09      7.50 o 
   4   6   3       42.64       56.29      8.06 o 
   6   6   3      192.93      204.30     12.24 o 
   8   6   3      402.70      300.22     16.10 o 
  10   6   3     1595.29     1641.80     41.70 o 
  12   6   3      751.50      740.44     35.06 o 
  14   6   3      141.51      117.14     23.38 o 
  16   6   3        0.56      -16.81     27.30 o 
  18   6   3       69.68       75.59     29.33 o 
  20   6   3      169.65      257.86     57.41 o 
  22   6   3      583.52      632.19     68.99 o 
 -25   7   3      116.00      103.76     64.96 o 
 -23   7   3       44.12      -18.73     81.79 o 
 -21   7   3       99.96       94.39     41.44 o 
 -19   7   3      159.62      221.66     42.00 o 
 -17   7   3     1142.77     1040.46     44.27 o 
 -15   7   3        3.74       18.60     16.32 o 
 -13   7   3     1004.35      830.73     27.78 o 
 -11   7   3      342.69      316.65     24.75 o 
  -9   7   3     2117.52     2014.11     34.17 o 
  -7   7   3      230.21      251.20     16.38 o 
  -5   7   3      154.92      160.27     14.81 o 
  -3   7   3      478.38      464.41     18.23 o 
  -1   7   3        1.43       12.02     11.45 o 
   1   7   3      238.20      247.90     16.06 o 
   3   7   3     2051.81     1958.08     30.89 o 
   5   7   3     2554.19     2440.61     44.73 o 
   7   7   3     1781.06     1748.19     27.48 o 
   9   7   3       10.29       22.64     14.86 o 
  11   7   3      126.50       75.20     22.17 o 
  13   7   3        7.23       13.11     21.35 o 
  15   7   3        7.26        6.04     25.42 o 
  17   7   3      432.28      489.37     40.98 o 
  19   7   3       99.45      130.36     46.86 o 
  21   7   3        8.18       26.97     94.93 o 
 -24   8   3     1103.19     1241.14    141.90 o 
 -22   8   3       88.99       99.15     46.06 o 
 -20   8   3        9.28       57.57     39.73 o 
 -18   8   3       29.42       46.16     42.95 o 
 -16   8   3        1.06      -13.26     28.72 o 
 -14   8   3      613.19      532.48     43.27 o 
 -12   8   3      532.80      411.39     40.46 o 
 -10   8   3      857.50      738.16     70.98 o 
  -8   8   3       99.00       77.48     23.94 o 
  -6   8   3        9.03       17.86     14.99 o 
  -4   8   3      864.45      832.94     30.29 o 
  -2   8   3     5003.17     4819.86     64.59 o 
   0   8   3     4143.58     4009.80     56.73 o 
   2   8   3     6575.11     6415.67     75.41 o 
   4   8   3       96.97      122.06     16.83 o 
   6   8   3      589.81      509.04     41.20 o 
   8   8   3       33.21       23.63     25.68 o 
  10   8   3       14.52      -15.11     15.11 o 
  12   8   3      338.38      412.36     29.74 o 
  14   8   3       17.59       43.23     34.95 o 
  16   8   3       46.25       41.39     45.91 o 
  18   8   3        8.99      -47.97     69.95 o 
  20   8   3      104.68      -33.98     75.95 o 
 -21   9   3      276.02      559.11     82.49 o 
 -19   9   3       44.24       50.30     67.95 o 
 -17   9   3        3.26      -40.91     40.91 o 
 -15   9   3       80.24       61.73     34.07 o 
 -13   9   3       37.84       75.09     33.34 o 
 -11   9   3      965.60      864.16     53.79 o 
  -9   9   3      115.37      112.59     33.46 o 
  -7   9   3       88.99       38.64     27.12 o 
  -5   9   3        0.70       -4.59     21.57 o 
  -3   9   3       65.44       40.63     17.36 o 
  -1   9   3       74.43       75.14     16.93 o 
   1   9   3      388.87      321.87     24.32 o 
   3   9   3     4542.19     4838.97    102.12 o 
   5   9   3      220.79      176.93     45.00 o 
   7   9   3      518.49      516.53     45.76 o 
   9   9   3       77.99      121.43     33.86 o 
  11   9   3       83.43      124.15     65.95 o 
  13   9   3       43.27       70.73     22.93 o 
  15   9   3       16.61        2.95     29.62 o 
  17   9   3      641.81      871.40    123.91 o 
 -18  10   3       64.92      -25.98     73.95 o 
 -16  10   3       24.56       92.85     49.40 o 
 -14  10   3        9.97      -25.69     35.23 o 
 -12  10   3        4.36      -20.28     32.60 o 
 -10  10   3      146.36      190.20     38.70 o 
  -8  10   3       10.18      -21.43     30.49 o 
  -6  10   3       94.61       74.91     30.29 o 
  -4  10   3      148.57      145.96     31.94 o 
  -2  10   3       62.05       63.33     34.71 o 
   0  10   3      332.31      363.25     35.66 o 
   2  10   3      113.36       91.37     27.98 o 
   4  10   3      443.26      532.80     42.55 o 
   6  10   3      254.19      245.13     40.03 o 
   8  10   3        0.17      -15.99     40.98 o 
  10  10   3        0.15        6.18     57.96 o 
  12  10   3       13.81       37.97     63.96 o 
  14  10   3       67.35        2.00     73.95 o 
 -15  11   3       11.95        2.00     73.95 o 
 -13  11   3       55.84      100.16     56.48 o 
 -11  11   3       12.64       10.42     46.57 o 
  -9  11   3        3.48      -33.83     33.83 o 
  -7  11   3       52.83       -0.85     32.49 o 
  -5  11   3      161.42      115.92     67.95 o 
  -3  11   3      306.60      375.74     87.94 o 
  -1  11   3      166.89      139.90     73.95 o 
   1  11   3      669.12      715.51     91.94 o 
   3  11   3        0.51       54.41     38.08 o 
   5  11   3       23.74      -53.96     59.96 o 
   7  11   3        0.23      -33.98     61.96 o 
   9  11   3      367.89      483.67     95.93 o 
  11  11   3       52.69       55.96     75.95 o 
 -12  12   3        1.00        7.99     71.95 o 
 -30   0   4      556.40      713.51    115.92 o 
 -28   0   4     1406.40     1357.06    165.89 o 
 -26   0   4      439.98      309.37     45.62 o 
 -24   0   4     3330.78     3342.20     83.59 o 
 -22   0   4     4289.13     3984.37     88.43 o 
 -20   0   4     3705.69     3739.61     87.12 o 
 -18   0   4       92.16      167.46     26.81 o 
 -16   0   4       86.31       41.69     22.16 o 
 -14   0   4        4.44       22.06     11.31 o 
 -12   0   4    35047.50    37685.02    292.33 o 
 -10   0   4     3145.89     3197.38     32.10 o 
  -8   0   4       10.44       21.05      6.63 o 
  -6   0   4    10762.92     9689.57     70.94 o 
  -4   0   4    25460.97    23062.16    158.37 o 
  -2   0   4   125178.82   122514.46   1140.94 o 
   0   0   4    88939.13    90562.67    844.44 o 
   2   0   4   190801.44   195757.98   1534.30 o 
   4   0   4    51249.03    53098.52    421.93 o 
   6   0   4     3129.70     2919.31     49.12 o 
   8   0   4       85.19       88.07     17.61 o 
  10   0   4      116.44       81.78     25.32 o 
  12   0   4    15615.67    15367.05    269.92 o 
  14   0   4        4.27      -26.08     72.95 o 
  16   0   4     5287.86     5206.95    129.93 o 
  18   0   4      142.75      157.89     53.96 o 
  20   0   4     1406.24     1357.06     99.93 o 
  22   0   4       24.63      -35.98     61.96 o 
  24   0   4       12.51       -7.99     75.95 o 
  26   0   4      571.93      549.62    117.92 o 
 -31   1   4        7.91      -34.14     51.45 o 
 -29   1   4       92.68      101.82     43.07 o 
 -27   1   4       33.23       37.15     31.41 o 
 -25   1   4        0.80       19.95     24.51 o 
 -23   1   4      124.02       99.77     20.30 o 
 -21   1   4        2.56        5.89     15.56 o 
 -19   1   4     1134.15     1155.73     33.06 o 
 -17   1   4      595.18      640.25     23.05 o 
 -15   1   4      118.86      101.53      9.99 o 
 -13   1   4     1854.46     1898.32     22.23 o 
 -11   1   4     2283.17     2354.89     20.16 o 
  -9   1   4      349.26      375.11      8.34 o 
  -7   1   4     6874.10     7298.33     39.15 o 
  -5   1   4     2174.49     2177.52     17.08 o 
  -3   1   4     1523.07     1583.50     14.75 o 
  -1   1   4     5708.64     5626.96     36.96 o 
   1   1   4    10600.35    10952.86     71.00 o 
   3   1   4     6858.59     6761.76     50.83 o 
   5   1   4      952.55     1001.20     16.72 o 
   7   1   4      618.73      653.49     14.92 o 
   9   1   4      166.67      189.93     15.12 o 
  11   1   4      159.95      164.67     18.61 o 
  13   1   4      125.71      122.15     21.71 o 
  15   1   4      111.73      125.66     26.18 o 
  17   1   4      259.79      161.47     30.77 o 
  19   1   4       49.56       71.25     40.26 o 
  21   1   4       49.52       21.50     42.73 o 
  23   1   4      262.87      347.76     95.93 o 
  25   1   4      251.60      343.26     75.95 o 
 -30   2   4       64.02       51.65     79.94 o 
 -28   2   4       95.71       80.89     50.21 o 
 -26   2   4      745.36      787.61     75.16 o 
 -24   2   4      105.00       90.57     26.00 o 
 -22   2   4      444.67      440.20     28.14 o 
 -20   2   4       41.74        8.40     22.66 o 
 -18   2   4     1785.08     1650.57     30.67 o 
 -16   2   4     4338.21     4259.86     46.23 o 
 -14   2   4      907.63      989.37     18.81 o 
 -12   2   4     6123.46     6509.35     46.48 o 
 -10   2   4      789.76      681.72     13.61 o 
  -8   2   4    15290.39    15490.69     86.01 o 
  -6   2   4     6481.58     6212.49     38.24 o 
  -4   2   4     5451.97     4832.00     29.76 o 
  -2   2   4      198.49      197.67      6.22 o 
   0   2   4     3913.45     3963.64     25.56 o 
   2   2   4     2240.33     2292.11     19.22 o 
   4   2   4     6343.45     6374.47     46.25 o 
   6   2   4     1207.38     1277.57     18.25 o 
   8   2   4       47.20       35.97      7.87 o 
  10   2   4      883.21      777.78     20.18 o 
  12   2   4      932.71      935.67     29.48 o 
  14   2   4     1081.82     1102.84     32.24 o 
  16   2   4       84.93       62.59     25.03 o 
  18   2   4      666.98      607.84     44.56 o 
  20   2   4       30.50       46.72     35.99 o 
  22   2   4       19.85      103.59     49.80 o 
  24   2   4      146.94      174.60     59.98 o 
  26   2   4       23.05       71.95     89.94 o 
 -31   3   4       27.08       51.96     56.53 o 
 -29   3   4      160.35      135.46     46.15 o 
 -27   3   4        9.34       38.83     30.20 o 
 -25   3   4       51.71       18.85     26.54 o 
 -23   3   4      688.62      680.22     38.77 o 
 -21   3   4     1373.85     1233.30     50.92 o 
 -19   3   4       29.09       16.87     25.47 o 
 -17   3   4     3352.41     3282.17     55.42 o 
 -15   3   4      134.19      119.89     12.47 o 
 -13   3   4      118.38      132.00     10.63 o 
 -11   3   4     1859.71     2138.19     23.40 o 
  -9   3   4    12546.06    12245.88     83.20 o 
  -7   3   4    14111.78    14496.41     84.08 o 
  -5   3   4     3572.21     4247.29     30.43 o 
  -3   3   4    44398.35    46826.75    237.92 o 
  -1   3   4     1885.48     1993.35     19.21 o 
   1   3   4      877.26      932.70     14.63 o 
   3   3   4     3143.17     3475.71     31.62 o 
   5   3   4        6.19        9.05      7.23 o 
   7   3   4     7281.33     7610.43     87.38 o 
   9   3   4     5646.29     5827.60     75.37 o 
  11   3   4        5.21      -11.84     11.84 o 
  13   3   4      884.57     1031.66     36.67 o 
  15   3   4        6.36      -20.68     20.68 o 
  17   3   4      532.13      580.18     37.71 o 
  19   3   4     1945.87     1914.17     71.41 o 
  21   3   4     1935.05     1917.34     75.58 o 
  23   3   4      563.52      618.89    126.91 o 
  25   3   4      352.73      379.38     70.86 o 
 -30   4   4        0.01      -35.37     44.58 o 
 -28   4   4        0.10       66.90     35.16 o 
 -26   4   4      353.56      412.36     56.38 o 
 -24   4   4      102.15      123.54     32.92 o 
 -22   4   4       42.49       69.62     24.25 o 
 -20   4   4       75.32       80.05     22.28 o 
 -18   4   4     4404.23     4457.64     90.13 o 
 -16   4   4      650.50      652.67     21.37 o 
 -14   4   4      217.35      237.90     14.27 o 
 -12   4   4     1426.94     1325.25     24.73 o 
 -10   4   4     2357.91     2321.74     27.58 o 
  -8   4   4       77.59       91.33      8.25 o 
  -6   4   4        0.29        9.16      5.85 o 
  -4   4   4      217.38      269.12      7.80 o 
  -2   4   4        6.90       -2.84      5.09 o 
   0   4   4      498.63      545.54     10.08 o 
   2   4   4       16.14       24.99      5.98 o 
   4   4   4      994.56      904.23     14.97 o 
   6   4   4      514.93      477.77     17.10 o 
   8   4   4     1531.53     1536.41     43.72 o 
  10   4   4      233.51      304.08     24.92 o 
  12   4   4       11.67        4.76     19.03 o 
  14   4   4      449.12      516.76     43.28 o 
  16   4   4      129.01      118.23     27.23 o 
  18   4   4       12.02       16.88     37.50 o 
  20   4   4      260.82      384.35     46.77 o 
  22   4   4      162.94      188.93     45.85 o 
  24   4   4       75.14       -9.37     56.21 o 
 -29   5   4       33.03       64.41     45.70 o 
 -27   5   4      193.85      210.07     43.20 o 
 -25   5   4      169.11      199.61     42.12 o 
 -23   5   4       95.12      109.48     49.72 o 
 -21   5   4      274.84      299.41     31.08 o 
 -19   5   4     1308.06     1183.17     56.90 o 
 -17   5   4      269.19      334.17     21.15 o 
 -15   5   4      799.76      805.89     20.78 o 
 -13   5   4        0.18       -4.47      9.19 o 
 -11   5   4      311.43      381.28     13.64 o 
  -9   5   4      517.60      516.64     14.67 o 
  -7   5   4      973.72     1165.27     16.01 o 
  -5   5   4     4426.04     4765.44     41.75 o 
  -3   5   4     2212.65     2437.04     29.57 o 
  -1   5   4     3456.96     3315.45     32.42 o 
   1   5   4      231.65      277.15      9.86 o 
   3   5   4      984.32     1061.33     17.13 o 
   5   5   4        0.02        6.32      8.40 o 
   7   5   4     2869.27     2773.57     37.93 o 
   9   5   4     2965.63     3176.67     61.75 o 
  11   5   4      408.79      346.56     25.33 o 
  13   5   4        5.04       40.68     22.90 o 
  15   5   4      376.05      450.96     38.45 o 
  17   5   4        0.40      -14.74     25.86 o 
  19   5   4       58.80       81.59     37.52 o 
  21   5   4     2063.38     2276.35     85.70 o 
  23   5   4     1124.31     1203.17    141.90 o 
 -28   6   4      214.58      148.33     64.96 o 
 -26   6   4        0.30      -10.61     43.94 o 
 -24   6   4       19.07       77.03     41.08 o 
 -22   6   4      442.02      433.21     42.23 o 
 -20   6   4      767.47      817.06     57.95 o 
 -18   6   4       21.46       48.69     18.02 o 
 -16   6   4     1009.91      980.31     29.28 o 
 -14   6   4     1186.63     1249.58     36.37 o 
 -12   6   4        5.07        1.67      9.47 o 
 -10   6   4      271.73      219.90     11.26 o 
  -8   6   4     1472.10     1345.92     21.61 o 
  -6   6   4       91.54       96.50     11.31 o 
  -4   6   4     2969.27     2821.85     36.79 o 
  -2   6   4     7241.63     7336.90     60.53 o 
   0   6   4      523.98      577.76     16.23 o 
   2   6   4        0.15       -5.71      8.22 o 
   4   6   4      110.32       83.03      8.82 o 
   6   6   4       12.71       -3.20      8.96 o 
   8   6   4      561.79      498.58     21.86 o 
  10   6   4      239.02      229.55     22.22 o 
  12   6   4      521.95      546.29     38.83 o 
  14   6   4       12.05       64.66     25.37 o 
  16   6   4       83.32       69.53     28.44 o 
  18   6   4      233.06      199.64     41.42 o 
  20   6   4       70.97       14.21     44.38 o 
  22   6   4       56.59       54.17     60.57 o 
 -25   7   4       87.93      153.66     59.41 o 
 -23   7   4       26.07      118.70     55.88 o 
 -21   7   4       69.07      148.58     44.43 o 
 -19   7   4       86.45       82.33     28.54 o 
 -17   7   4      447.50      403.43     36.01 o 
 -15   7   4        0.03      -15.53     15.53 o 
 -13   7   4        1.48        0.84     11.31 o 
 -11   7   4       84.40       78.22     14.26 o 
  -9   7   4      380.51      394.79     14.69 o 
  -7   7   4      834.69      784.90     25.31 o 
  -5   7   4      850.33      926.94     33.95 o 
  -3   7   4       67.45       81.25     14.92 o 
  -1   7   4     1185.25     1195.25     26.95 o 
   1   7   4       87.04      106.41     13.28 o 
   3   7   4     1344.26     1342.24     35.45 o 
   5   7   4        1.91       10.84     10.88 o 
   7   7   4      108.11      103.86     15.79 o 
   9   7   4      274.54      265.82     19.67 o 
  11   7   4      202.51      218.56     24.68 o 
  13   7   4       17.70      -12.95     23.66 o 
  15   7   4       88.39      101.41     32.63 o 
  17   7   4       17.62       26.32     36.60 o 
  19   7   4       67.31      150.14     62.31 o 
  21   7   4        2.45       66.59     66.95 o 
 -24   8   4      137.92      177.88     91.94 o 
 -22   8   4      460.47      504.15     60.42 o 
 -20   8   4       10.75       28.33     54.09 o 
 -18   8   4        5.89       74.59     55.96 o 
 -16   8   4      113.75      105.26     36.24 o 
 -14   8   4      245.52      167.57     23.13 o 
 -12   8   4      293.14      211.65     20.87 o 
 -10   8   4        1.26       -1.53     14.66 o 
  -8   8   4      249.07      208.25     26.20 o 
  -6   8   4       39.62       38.79     15.32 o 
  -4   8   4      195.47      205.12     20.83 o 
  -2   8   4     1761.05     1668.06     37.35 o 
   0   8   4     9646.94     9793.86    105.19 o 
   2   8   4     5565.54     5467.07     72.53 o 
   4   8   4     1331.82     1522.04     35.65 o 
   6   8   4        9.30      -22.01     22.01 o 
   8   8   4      560.59      587.06     45.03 o 
  10   8   4     1244.58     1305.61     48.07 o 
  12   8   4      773.55      788.04     40.31 o 
  14   8   4      321.31      355.24    151.90 o 
  16   8   4      593.54      586.72     72.77 o 
  18   8   4       73.59      131.91     85.94 o 
 -21   9   4      296.09      394.61     75.36 o 
 -19   9   4      133.21      142.26     46.67 o 
 -17   9   4        6.37       28.20     36.88 o 
 -15   9   4      472.46      473.26     50.22 o 
 -13   9   4      949.38      837.15     56.45 o 
 -11   9   4      212.36      106.07     33.76 o 
  -9   9   4     1110.88     1111.27     43.37 o 
  -7   9   4      373.50      346.86     31.11 o 
  -5   9   4      222.90      293.74     27.95 o 
  -3   9   4      662.01      668.73     39.65 o 
  -1   9   4     1295.84     1343.25     58.25 o 
   1   9   4     5438.14     5688.89     83.58 o 
   3   9   4     1912.78     1954.69     63.96 o 
   5   9   4      358.85      401.02     36.99 o 
   7   9   4       46.32       48.60     39.42 o 
   9   9   4      533.90      481.63     99.93 o 
  11   9   4       70.37      -16.23     34.91 o 
  13   9   4       54.14       -8.99     26.11 o 
  15   9   4      131.53      127.79     59.31 o 
  17   9   4        0.03      -48.97     53.70 o 
 -20  10   4       15.75       21.98     75.95 o 
 -18  10   4       61.92        9.99     73.95 o 
 -16  10   4        1.96        4.56     50.16 o 
 -14  10   4       62.45       51.15     38.82 o 
 -12  10   4       18.14      -30.72     30.72 o 
 -10  10   4       25.66       56.03     33.35 o 
  -8  10   4      112.02      132.09     35.73 o 
  -6  10   4      878.96      941.73     49.16 o 
  -4  10   4        9.75      -11.43     23.87 o 
  -2  10   4      114.35      107.69     34.35 o 
   0  10   4      227.95      243.28     33.19 o 
   2  10   4      437.59      415.80     39.07 o 
   4  10   4        2.33       23.17     27.14 o 
   6  10   4        4.37       23.78     40.91 o 
   8  10   4        4.31      -38.84     38.84 o 
  10  10   4      148.34      139.09     55.81 o 
  12  10   4       10.42      -31.11     46.95 o 
  14  10   4        0.28       55.46     55.81 o 
 -17  11   4        0.04      -37.97     75.95 o 
 -15  11   4        0.66      -49.97     65.95 o 
 -13  11   4        3.33      -43.53     48.97 o 
 -11  11   4       11.47       58.11     47.33 o 
  -9  11   4      158.01      244.14     52.64 o 
  -7  11   4       69.21      233.84     69.95 o 
  -3  11   4      293.51      201.86     85.94 o 
  -1  11   4       12.86      -21.98     65.95 o 
   1  11   4      386.03      328.23     59.01 o 
   3  11   4      165.35       82.69     50.35 o 
   5  11   4       49.81       -0.75     46.95 o 
   7  11   4      793.41      761.37    178.88 o 
   9  11   4        0.74      -30.64     45.16 o 
  11  11   4       80.30      195.86     85.94 o 
 -12  12   4        1.98       93.94     81.94 o 
   6  12   4      379.24      417.71     97.93 o 
 -31   1   5       53.06       46.18     52.06 o 
 -29   1   5       18.82       28.68     39.15 o 
 -27   1   5        0.05       -4.23     25.79 o 
 -25   1   5      517.33      540.79     33.43 o 
 -23   1   5     1146.27     1242.08     46.84 o 
 -21   1   5      505.14      490.39     24.47 o 
 -19   1   5     2216.26     2061.07     35.07 o 
 -17   1   5      106.43       89.19     11.65 o 
 -15   1   5      937.20      915.99     18.66 o 
 -13   1   5     3003.46     2896.98     26.74 o 
 -11   1   5     2586.87     2391.09     23.42 o 
  -9   1   5      408.45      531.15     10.30 o 
  -7   1   5     2248.88     2389.66     18.75 o 
  -5   1   5       35.84        8.57      4.96 o 
  -3   1   5      470.42      478.65     11.22 o 
  -1   1   5     9436.97     8985.04     61.70 o 
   1   1   5    17826.38    17178.51    107.72 o 
   3   1   5     3410.34     3365.59     31.30 o 
   5   1   5        4.58        7.59      8.29 o 
   7   1   5     1034.79     1086.22     20.78 o 
   9   1   5     1543.75     1560.80     28.19 o 
  11   1   5      124.51      101.51     17.55 o 
  13   1   5      187.54      204.37     26.36 o 
  15   1   5      158.52      143.79     25.06 o 
  17   1   5      105.52       60.00     32.02 o 
  19   1   5       34.44        4.00     49.97 o 
  21   1   5       75.85       59.10     68.95 o 
  23   1   5       11.72       21.98     75.95 o 
  25   1   5        4.08      -11.99     83.94 o 
 -30   2   5       83.53       52.84     47.84 o 
 -28   2   5      255.42      317.72     51.96 o 
 -26   2   5      473.58      510.13     52.59 o 
 -24   2   5      538.30      493.44     47.05 o 
 -22   2   5     1918.39     1932.73     49.74 o 
 -20   2   5     2793.42     2537.54     47.75 o 
 -18   2   5      267.97      312.62     18.90 o 
 -16   2   5     7795.74     7967.13     64.75 o 
 -14   2   5     1757.80     1956.77     24.32 o 
 -12   2   5     1385.79     1397.65     18.86 o 
 -10   2   5     9959.21    10081.04     59.08 o 
  -8   2   5     1117.32     1026.64     13.41 o 
  -6   2   5     1410.43     1206.66     13.89 o 
  -4   2   5     1079.47     1058.95     13.38 o 
  -2   2   5    10208.29     9407.01     54.07 o 
   0   2   5      365.46      323.28      9.09 o 
   2   2   5     4457.06     4148.77     33.66 o 
   4   2   5      814.45      761.24     14.94 o 
   6   2   5       59.71       89.74      8.56 o 
   8   2   5     2435.47     2584.05     35.07 o 
  10   2   5        1.34       -1.01     10.16 o 
  12   2   5      548.24      579.80     26.28 o 
  14   2   5       11.96      -17.22     20.36 o 
  16   2   5      831.05      746.36     47.23 o 
  18   2   5      148.81      207.35     52.96 o 
  20   2   5      101.85      107.76     50.04 o 
  22   2   5       35.10       39.97     70.95 o 
  24   2   5        3.82      -59.96     71.95 o 
 -31   3   5       85.57       43.31     55.49 o 
 -29   3   5      156.30      185.91     41.73 o 
 -27   3   5       27.17        3.69     28.45 o 
 -25   3   5       40.90       86.35     28.85 o 
 -23   3   5     1010.13     1124.68     48.86 o 
 -21   3   5      309.59      331.52     26.03 o 
 -19   3   5       18.24       21.17     19.32 o 
 -17   3   5       65.47       61.15     13.60 o 
 -15   3   5      338.37      277.71     16.36 o 
 -13   3   5      121.77      106.25     10.31 o 
 -11   3   5      954.62     1025.07     16.81 o 
  -9   3   5        6.57        3.00      5.53 o 
  -7   3   5      229.62      240.60      8.45 o 
  -5   3   5      965.13     1029.99     12.73 o 
  -3   3   5      120.71      132.32      6.36 o 
  -1   3   5     2545.81     2427.56     22.77 o 
   1   3   5     8339.74     8098.07     57.80 o 
   3   3   5     2033.66     1928.27     23.74 o 
   5   3   5     1541.32     1673.25     25.51 o 
   7   3   5        1.99       11.82     11.05 o 
   9   3   5      326.59      399.57     33.17 o 
  11   3   5      577.26      561.88     53.66 o 
  13   3   5      649.65      588.06     42.82 o 
  15   3   5      112.75      101.63     26.19 o 
  17   3   5      598.62      676.79     49.47 o 
  19   3   5      486.99      489.95     47.47 o 
  21   3   5      350.38      423.60     67.84 o 
  23   3   5        8.44       -2.96     52.98 o 
 -30   4   5      285.62      329.76     57.33 o 
 -28   4   5       66.02      101.18     36.12 o 
 -26   4   5        0.00       -9.26     27.71 o 
 -24   4   5      186.57      216.68     30.56 o 
 -22   4   5      471.83      480.37     32.56 o 
 -20   4   5       11.50       39.59     20.02 o 
 -18   4   5      460.42      529.83     25.42 o 
 -16   4   5      184.98      193.02     14.37 o 
 -14   4   5      717.80      670.61     18.82 o 
 -12   4   5    14578.28    14557.39     99.24 o 
 -10   4   5      354.93      368.87     12.86 o 
  -8   4   5      189.67      294.44     10.32 o 
  -6   4   5     2530.79     2681.13     23.88 o 
  -4   4   5     8396.79     8799.41     57.28 o 
  -2   4   5       84.21      151.61      6.97 o 
   0   4   5    10603.21    10294.08     71.70 o 
   2   4   5       16.03       26.27      7.16 o 
   4   4   5     2298.52     2231.33     27.25 o 
   6   4   5      193.57      256.32     14.02 o 
   8   4   5     2052.23     2185.13     42.92 o 
  10   4   5     3553.44     3484.69     61.81 o 
  12   4   5      449.05      520.12     42.32 o 
  14   4   5      350.68      291.33     31.14 o 
  16   4   5      213.92      202.47     30.98 o 
  18   4   5      399.63      387.02     44.70 o 
  20   4   5     2219.00     2311.30    108.15 o 
  22   4   5     2774.06     2948.90    113.39 o 
 -29   5   5       18.32      -28.88     47.37 o 
 -27   5   5        3.90      -33.33     33.33 o 
 -25   5   5      110.87       95.18     34.62 o 
 -23   5   5      101.99       94.21     25.31 o 
 -21   5   5      302.37      330.33     29.62 o 
 -19   5   5       43.17       10.09     17.34 o 
 -17   5   5      262.00      244.81     18.25 o 
 -15   5   5       72.68       65.76     11.97 o 
 -13   5   5      181.44      236.71     12.84 o 
 -11   5   5      694.19      813.08     19.27 o 
  -9   5   5      409.04      455.98     13.45 o 
  -7   5   5     1820.72     1751.06     22.11 o 
  -5   5   5     8145.07     8289.07     64.71 o 
  -3   5   5       57.48       40.00      7.66 o 
  -1   5   5      605.71      601.57     12.50 o 
   1   5   5     9054.50     8787.72     59.63 o 
   3   5   5        9.98        5.39      7.75 o 
   5   5   5     1411.20     1455.74     23.52 o 
   7   5   5     2094.27     2190.64     37.89 o 
   9   5   5      114.00      118.67     20.11 o 
  11   5   5      562.50      517.81     27.94 o 
  13   5   5        0.68      -22.61     22.61 o 
  15   5   5       12.30      -18.32     24.99 o 
  17   5   5      640.89      602.48     42.68 o 
  19   5   5      596.58      591.30     54.43 o 
  21   5   5     2555.07     2807.31    115.59 o 
  23   5   5       18.28       41.27     95.93 o 
 -28   6   5       65.03       80.69     64.01 o 
 -26   6   5       71.82       51.99     45.06 o 
 -24   6   5       10.06       53.56     39.74 o 
 -22   6   5       95.16      101.32     25.81 o 
 -20   6   5      463.87      462.30     28.65 o 
 -18   6   5        4.40      -16.25     16.25 o 
 -16   6   5     2004.87     1810.05     33.44 o 
 -14   6   5      181.49      166.80     13.80 o 
 -12   6   5      112.72      122.21     11.71 o 
 -10   6   5       44.43       42.02      9.56 o 
  -8   6   5       92.62      121.77     10.95 o 
  -6   6   5      838.75      837.58     20.64 o 
  -4   6   5     1824.17     1987.77     29.74 o 
  -2   6   5      448.70      468.69     14.23 o 
   0   6   5      159.91      192.39     11.16 o 
   2   6   5      605.60      609.39     17.81 o 
   4   6   5     1681.26     1651.26     22.06 o 
   6   6   5       64.66       79.07     12.39 o 
   8   6   5      490.50      463.68     23.83 o 
  10   6   5        0.00       13.91     17.06 o 
  12   6   5       12.52      -11.73     23.03 o 
  14   6   5      344.59      308.22     33.98 o 
  16   6   5        0.13       -8.19     26.77 o 
  18   6   5      742.40      754.24     64.54 o 
  20   6   5       49.26      102.93     60.77 o 
 -27   7   5       46.53      125.91     83.94 o 
 -25   7   5        1.79       35.98     54.63 o 
 -23   7   5      102.43      149.71     46.44 o 
 -21   7   5       25.33        4.60     21.85 o 
 -19   7   5      516.41      483.40     33.83 o 
 -17   7   5      114.55      103.56     20.97 o 
 -15   7   5      354.08      335.54     22.20 o 
 -13   7   5     1675.31     1579.92     28.58 o 
 -11   7   5      206.50      201.15     14.98 o 
  -9   7   5      331.59      283.34     24.40 o 
  -7   7   5       96.90      125.72     14.01 o 
  -5   7   5       80.09       75.54     13.47 o 
  -3   7   5      369.20      327.38     17.14 o 
  -1   7   5     6585.82     6530.35     61.16 o 
   1   7   5     4767.58     4601.44     48.33 o 
   3   7   5     1404.74     1407.85     28.23 o 
   5   7   5     1544.47     1475.89     25.32 o 
   7   7   5       63.63       58.54     12.68 o 
   9   7   5       79.32       91.68     17.76 o 
  11   7   5      114.53      137.55     27.37 o 
  13   7   5       39.72       -8.08     28.00 o 
  15   7   5      436.05      421.29     44.59 o 
  17   7   5       30.92       74.48     42.27 o 
  19   7   5      170.53      269.38     68.27 o 
 -24   8   5      150.57       55.96     83.94 o 
 -22   8   5        4.94       30.66     33.61 o 
 -20   8   5      234.93      155.27     36.13 o 
 -18   8   5      158.90      115.43     25.33 o 
 -16   8   5       61.23       69.03     24.69 o 
 -14   8   5      534.91      546.67     28.35 o 
 -12   8   5        6.14       14.87     15.10 o 
 -10   8   5      152.90      215.92     18.91 o 
  -8   8   5      103.35      136.27     15.43 o 
  -6   8   5       29.20       23.96     13.71 o 
  -4   8   5        5.42       12.61     14.28 o 
  -2   8   5      650.20      671.63     25.27 o 
   0   8   5      422.21      434.26     21.87 o 
   2   8   5      398.12      410.70     19.79 o 
   4   8   5      550.74      524.51     26.25 o 
   6   8   5     1331.64     1327.33     51.38 o 
   8   8   5        3.20       13.86     15.01 o 
  10   8   5      142.56      136.73     32.60 o 
  12   8   5      934.24      803.92     49.91 o 
  14   8   5     1124.62     1036.20     86.17 o 
  16   8   5      232.46      193.68     61.99 o 
  18   8   5       81.74       23.98     79.94 o 
 -21   9   5       34.83       41.97     83.94 o 
 -19   9   5        0.88       14.49     53.96 o 
 -17   9   5       27.15       46.51     29.97 o 
 -15   9   5       37.88       67.31     29.75 o 
 -13   9   5      606.48      588.50     40.08 o 
 -11   9   5       31.84       24.34     18.19 o 
  -9   9   5      299.06      240.19     23.15 o 
  -7   9   5       21.78       30.80     17.87 o 
  -5   9   5        0.09        6.65     16.32 o 
  -3   9   5      160.69      217.66     24.61 o 
  -1   9   5      232.89      240.98     30.99 o 
   1   9   5     1645.45     1725.32     39.11 o 
   3   9   5      428.51      501.61     40.17 o 
   5   9   5      246.83      229.48     35.72 o 
   7   9   5      245.00      249.86     42.69 o 
   9   9   5        1.54        5.17     34.07 o 
  11   9   5        1.46       -7.29     18.18 o 
  13   9   5      128.49      133.77     40.48 o 
  15   9   5      198.90      241.63     68.44 o 
 -20  10   5      751.73      957.34    127.91 o 
 -18  10   5       18.15       47.97     75.95 o 
 -16  10   5      528.32      593.20    115.92 o 
 -14  10   5      336.99      345.28     83.74 o 
 -12  10   5      117.57       88.05     44.31 o 
 -10  10   5        3.56      -24.93     24.93 o 
  -8  10   5        0.09      -19.97     19.97 o 
  -6  10   5       58.05       75.81     22.88 o 
  -4  10   5        3.59      -21.88     21.88 o 
  -2  10   5     1126.26     1103.35     53.77 o 
   0  10   5        7.20       -1.56     25.18 o 
   2  10   5      248.69      268.40     37.76 o 
   4  10   5        3.17       -3.50     28.72 o 
   6  10   5      302.08      379.78     50.34 o 
   8  10   5        0.14       34.24     50.96 o 
  10  10   5        6.26       21.44     51.45 o 
  12  10   5       81.67       50.55     54.90 o 
 -17  11   5      332.67      329.77     99.93 o 
 -15  11   5        6.30       27.16     54.90 o 
 -13  11   5        5.37       98.24     55.70 o 
 -11  11   5       11.16      -39.16     42.97 o 
  -9  11   5      192.95      208.04     54.29 o 
  -7  11   5      413.72      369.28    119.92 o 
  -5  11   5       58.51       -9.73     41.28 o 
  -3  11   5      284.10      208.15     50.88 o 
  -1  11   5        1.41       25.37     45.52 o 
   1  11   5       19.33       14.86     48.62 o 
   3  11   5       48.33       80.83     49.94 o 
   5  11   5      174.52      142.75     56.32 o 
   7  11   5        3.80        7.99     50.88 o 
   9  11   5        0.33      -24.45     59.96 o 
  -2  12   5       28.66      -21.98     79.94 o 
   0  12   5        6.16        7.99     87.94 o 
   2  12   5       33.69      -13.99     83.94 o 
 -32   0   6     1058.77      797.45    123.91 o 
 -30   0   6       26.20      -53.96     53.96 o 
 -28   0   6      246.31      177.08     63.96 o 
 -26   0   6      355.39      233.89     35.79 o 
 -24   0   6     3091.33     2832.71    107.89 o 
 -22   0   6     3528.68     3500.07     82.50 o 
 -20   0   6      266.27      303.62     30.24 o 
 -18   0   6     6487.77     6389.24     88.62 o 
 -16   0   6      405.72      478.85     25.50 o 
 -14   0   6    12206.71    13650.67    116.31 o 
 -12   0   6    25598.34    27762.57    190.45 o 
 -10   0   6    16201.03    17686.70    127.02 o 
  -8   0   6        0.12        7.52      8.62 o 
  -6   0   6     3236.70     3106.95     41.52 o 
  -4   0   6    10872.58    10869.29    118.45 o 
  -2   0   6    26798.76    26949.31    238.65 o 
   0   0   6    10820.05    10613.26    115.54 o 
   2   0   6     1930.87     1955.59     37.29 o 
   4   0   6       23.96       36.64     11.24 o 
   6   0   6      472.68      569.18     22.22 o 
   8   0   6      120.06      159.20     27.12 o 
  10   0   6       68.45       68.28     22.90 o 
  12   0   6      976.53      911.96     44.05 o 
  14   0   6     1639.14     1590.89     73.33 o 
  16   0   6     1080.15     1139.21     91.94 o 
  18   0   6      138.10      131.91     55.96 o 
  24   0   6        4.37      125.91     91.94 o 
 -31   1   6       18.71      -28.61     88.94 o 
 -29   1   6      515.31      499.17     45.12 o 
 -27   1   6      540.11      563.24     43.00 o 
 -25   1   6      176.64      163.94     29.95 o 
 -23   1   6      334.60      335.74     23.74 o 
 -21   1   6        2.07       22.60     16.80 o 
 -19   1   6      624.14      762.73     21.69 o 
 -17   1   6     1362.83     1533.83     28.59 o 
 -15   1   6     1195.88     1360.86     23.39 o 
 -13   1   6        0.00        4.46      7.44 o 
 -11   1   6      473.27      414.54     11.34 o 
  -9   1   6     6185.28     6182.93     41.25 o 
  -7   1   6     5964.43     6198.25     40.21 o 
  -5   1   6     5791.64     6199.91     44.43 o 
  -3   1   6     1289.98     1356.03     18.66 o 
  -1   1   6     1396.29     1283.56     17.48 o 
   1   1   6     5438.36     5556.37     48.01 o 
   3   1   6        2.05       -4.08      6.21 o 
   5   1   6     3584.04     3993.03     39.97 o 
   7   1   6     2810.73     3028.86     34.11 o 
   9   1   6     2054.93     2047.68     42.58 o 
  11   1   6        1.02      -15.55     18.54 o 
  13   1   6        7.82       -9.58     21.19 o 
  15   1   6      188.05      146.77     30.87 o 
  17   1   6      768.29      687.08     74.95 o 
  19   1   6      183.60      187.87     69.95 o 
  21   1   6       64.11       43.97     63.96 o 
  23   1   6        1.30      -59.96     59.96 o 
 -32   2   6        0.43       41.97     79.94 o 
 -30   2   6       81.66       56.44     42.66 o 
 -28   2   6       68.64       51.99     29.85 o 
 -26   2   6       38.27       -9.64     26.42 o 
 -24   2   6      174.15      193.14     26.92 o 
 -22   2   6     1494.78     1576.27     45.75 o 
 -20   2   6        2.27       15.12     18.62 o 
 -18   2   6        7.30       21.21     11.08 o 
 -16   2   6      403.16      342.20     14.51 o 
 -14   2   6      548.49      634.44     17.72 o 
 -12   2   6       67.56       70.68      7.80 o 
 -10   2   6     1008.75     1030.09     15.82 o 
  -8   2   6     1277.46     1261.90     16.65 o 
  -6   2   6      807.43      835.84     13.56 o 
  -4   2   6     6895.32     7453.46     46.89 o 
  -2   2   6       15.31       13.40      6.65 o 
   0   2   6     2351.40     2534.20     27.68 o 
   2   2   6      117.05      139.30      9.18 o 
   4   2   6     5267.80     5501.65     46.91 o 
   6   2   6      579.50      532.80     17.72 o 
   8   2   6     4243.57     4484.98     52.73 o 
  10   2   6      529.60      545.67     22.21 o 
  12   2   6      208.09      187.48     38.94 o 
  14   2   6        7.31       -3.04     34.57 o 
  16   2   6      138.21      114.85     32.30 o 
  18   2   6       79.06       90.79     47.49 o 
  20   2   6      127.78       16.35     88.94 o 
  22   2   6      393.47      436.41     69.61 o 
 -31   3   6      114.73      127.22     49.38 o 
 -29   3   6      152.73      185.27     37.88 o 
 -27   3   6        3.22       20.98     28.48 o 
 -25   3   6      190.94      200.96     28.19 o 
 -23   3   6      735.50      763.17     34.88 o 
 -21   3   6      968.14     1052.52     37.62 o 
 -19   3   6      767.43      843.57     24.75 o 
 -17   3   6      830.34      797.04     18.47 o 
 -15   3   6     8835.68     9190.71     70.11 o 
 -13   3   6        4.18       10.79      7.61 o 
 -11   3   6        2.45        0.37      7.24 o 
  -9   3   6      151.44      173.15      9.16 o 
  -7   3   6      850.17      840.23     13.61 o 
  -5   3   6     1773.92     2070.27     20.75 o 
  -3   3   6     8874.92     9438.10     57.77 o 
  -1   3   6     6783.33     7150.42     53.11 o 
   1   3   6      406.73      422.88     11.38 o 
   3   3   6      340.62      397.36     11.78 o 
   5   3   6      789.13      958.54     15.56 o 
   7   3   6     3654.66     3842.36     45.53 o 
   9   3   6      753.01      780.21     23.83 o 
  11   3   6     1115.10     1099.30    103.56 o 
  13   3   6      183.19      180.61     30.76 o 
  15   3   6      416.61      319.86     40.24 o 
  17   3   6      336.88      367.11     48.79 o 
  19   3   6       50.76      -20.45     53.34 o 
  21   3   6      227.31      340.87     65.43 o 
  23   3   6       91.25       46.21     58.33 o 
 -30   4   6       46.18       65.05     46.36 o 
 -28   4   6       55.55       70.86     34.27 o 
 -26   4   6      340.36      362.84     43.28 o 
 -24   4   6       49.22       44.05     25.76 o 
 -22   4   6       15.22       -1.49     19.84 o 
 -20   4   6      770.50      853.26     31.86 o 
 -18   4   6      981.62     1009.98     27.55 o 
 -16   4   6      429.21      485.65     19.60 o 
 -14   4   6      756.72      686.54     18.00 o 
 -12   4   6       37.29       29.73      8.95 o 
 -10   4   6     2112.85     2252.06     25.09 o 
  -8   4   6      931.98      903.94     16.59 o 
  -6   4   6      689.29      625.12     12.10 o 
  -4   4   6      677.78      587.21     10.99 o 
  -2   4   6      621.70      710.25     13.15 o 
   0   4   6     2945.31     3125.73     34.35 o 
   2   4   6       42.69       57.91     10.83 o 
   4   4   6        0.68        4.44      8.76 o 
   6   4   6     1627.05     1497.39     34.23 o 
   8   4   6      385.38      336.72     22.29 o 
  10   4   6       47.96       47.21     25.26 o 
  12   4   6     1344.41     1163.19     45.91 o 
  14   4   6        0.05      -20.49     23.65 o 
  16   4   6      114.91      117.47     29.07 o 
  18   4   6       19.62        7.31     34.26 o 
  20   4   6       95.13      174.68     53.42 o 
  22   4   6        0.00      -22.18     83.94 o 
 -29   5   6        2.93       23.64     43.78 o 
 -27   5   6      110.81      156.61     45.29 o 
 -25   5   6       10.02       18.77     24.32 o 
 -23   5   6      618.06      565.19     36.33 o 
 -21   5   6      296.36      309.50     25.93 o 
 -19   5   6      279.09      281.07     20.00 o 
 -17   5   6     4438.58     4331.19     54.33 o 
 -15   5   6      391.03      378.98     16.71 o 
 -13   5   6       83.99       57.85     11.67 o 
 -11   5   6      274.97      291.39     13.31 o 
  -9   5   6     1650.50     1628.86     23.02 o 
  -7   5   6      524.88      575.13     14.31 o 
  -5   5   6       17.07        7.09      6.51 o 
  -3   5   6     5811.36     5988.95     45.10 o 
  -1   5   6      304.36      355.68     10.40 o 
   1   5   6        0.82        1.66      8.87 o 
   3   5   6        2.69       -7.42      7.66 o 
   5   5   6      110.54      129.80     14.48 o 
   7   5   6     1703.55     1621.95     35.52 o 
   9   5   6     1093.17     1145.97     56.35 o 
  11   5   6       46.38       50.07     23.93 o 
  13   5   6       17.89       37.00     25.93 o 
  15   5   6       29.49        1.13     26.71 o 
  17   5   6        7.57       20.45     38.81 o 
  19   5   6      174.96      241.05     90.63 o 
  21   5   6       51.68      -24.48     56.48 o 
 -28   6   6       56.19      121.65     62.88 o 
 -26   6   6      237.75      272.75     53.61 o 
 -24   6   6       33.91       73.26     28.87 o 
 -22   6   6      639.53      629.07     33.51 o 
 -20   6   6       72.90       34.90     19.96 o 
 -18   6   6        3.62       11.34     14.15 o 
 -16   6   6        1.70      -12.61     12.61 o 
 -14   6   6      664.86      669.29     20.57 o 
 -12   6   6      154.85      209.59     15.69 o 
 -10   6   6       15.43       24.28     11.49 o 
  -8   6   6      287.73      271.02     12.58 o 
  -6   6   6      126.24      141.76     12.57 o 
  -4   6   6        0.55       -1.66      7.95 o 
  -2   6   6        2.78       -8.95      8.95 o 
   0   6   6        4.31       18.04      9.75 o 
   2   6   6      122.57      105.46     10.73 o 
   4   6   6      663.07      635.85     16.29 o 
   6   6   6     1809.60     1800.29     35.45 o 
   8   6   6      848.15      997.62     34.15 o 
  10   6   6     1375.21     1324.02     49.09 o 
  12   6   6      195.72      169.60     30.20 o 
  14   6   6       67.88       19.36     36.35 o 
  16   6   6       73.35       86.58     34.54 o 
  18   6   6      107.81       17.49     51.57 o 
  20   6   6       44.82      130.91     65.01 o 
 -27   7   6       44.85       79.94     79.94 o 
 -25   7   6        5.81       52.71     46.40 o 
 -23   7   6       15.24       59.23     29.86 o 
 -21   7   6        0.57      -22.02     22.02 o 
 -19   7   6       42.53       35.25     21.14 o 
 -17   7   6      269.55      243.24     21.96 o 
 -15   7   6      107.25      124.43     14.45 o 
 -13   7   6       27.75       34.38     11.67 o 
 -11   7   6        0.16        6.98     11.79 o 
  -9   7   6       86.71      124.78     15.86 o 
  -7   7   6      216.88      232.96     17.77 o 
  -5   7   6        5.01        1.38     11.76 o 
  -3   7   6      199.79      207.03     14.06 o 
  -1   7   6      508.52      529.92     16.74 o 
   1   7   6      260.50      256.00     17.46 o 
   3   7   6     1018.30     1023.14     27.85 o 
   5   7   6      149.33      185.29     13.86 o 
   7   7   6      303.87      281.68     29.58 o 
   9   7   6      188.59      250.05     37.04 o 
  11   7   6      215.32      208.73     35.64 o 
  13   7   6        8.95       -5.44     29.42 o 
  15   7   6       15.82       34.55     38.38 o 
  17   7   6      368.92      396.68     81.94 o 
  19   7   6      202.81      165.89     91.94 o 
 -24   8   6      701.19      995.84     87.31 o 
 -22   8   6      235.80      275.48     43.42 o 
 -20   8   6      441.55      375.95     35.04 o 
 -18   8   6       56.80       62.13     27.36 o 
 -16   8   6      391.16      338.23     25.16 o 
 -14   8   6      708.43      833.46     39.63 o 
 -12   8   6     1587.65     1365.67     40.64 o 
 -10   8   6       57.10       38.67     14.48 o 
  -8   8   6       13.59       10.90     13.62 o 
  -6   8   6      760.35      802.30     26.20 o 
  -4   8   6      371.67      379.63     21.85 o 
  -2   8   6     1732.86     1812.77     43.18 o 
   0   8   6       74.48       66.58     15.35 o 
   2   8   6      995.78     1011.52     28.86 o 
   4   8   6       43.64       28.29     29.15 o 
   6   8   6       32.47       -1.62     29.96 o 
   8   8   6      197.51      269.39     29.47 o 
  10   8   6       32.34       14.01     32.31 o 
  12   8   6       35.88      106.64     44.58 o 
  14   8   6      497.69      473.85     51.32 o 
  16   8   6       91.21      115.68     60.05 o 
 -21   9   6       54.60       98.58     51.38 o 
 -19   9   6        5.27       49.50     36.13 o 
 -17   9   6      454.87      592.78     48.57 o 
 -15   9   6      181.12      164.63     30.44 o 
 -13   9   6      184.47      150.89     22.83 o 
 -11   9   6      249.82      220.64     23.57 o 
  -9   9   6      114.16       46.99     18.95 o 
  -7   9   6      143.61      163.08     21.87 o 
  -5   9   6       14.75       39.51     16.89 o 
  -3   9   6       37.28       -2.10     19.82 o 
  -1   9   6        3.52      -17.16     17.16 o 
   1   9   6       22.47       24.49     17.77 o 
   3   9   6        6.18        5.17     26.64 o 
   5   9   6      108.28       77.89     30.51 o 
   7   9   6      158.64      108.42     60.65 o 
   9   9   6      663.97      646.31     74.18 o 
  11   9   6      200.76      201.51     29.66 o 
  13   9   6        0.77       71.80     56.48 o 
  15   9   6        3.68      -75.95     75.95 o 
 -20  10   6       70.67       69.95     79.94 o 
 -18  10   6        7.71      -65.95     65.95 o 
 -16  10   6       51.61       70.91     52.87 o 
 -14  10   6       18.94       83.07     48.62 o 
 -12  10   6       16.47        6.26     26.47 o 
 -10  10   6      127.29      175.18     31.75 o 
  -8  10   6       16.19       18.02     23.69 o 
  -6  10   6      325.47      358.29     29.72 o 
  -4  10   6       21.73       21.23     23.80 o 
  -2  10   6       71.91       39.25     22.98 o 
   0  10   6       27.75       33.99     29.14 o 
   2  10   6      495.54      632.86     48.24 o 
   4  10   6      108.84       50.42     37.94 o 
   6  10   6       49.70       78.97     49.40 o 
   8  10   6        2.19       -1.51     45.78 o 
  10  10   6      114.78       38.36     54.40 o 
  12  10   6        5.20       42.02     54.40 o 
 -17  11   6      453.08      463.68    107.93 o 
 -15  11   6      395.43      346.26    146.90 o 
 -13  11   6      102.78      150.19     58.64 o 
 -11  11   6       14.48       26.67     39.20 o 
  -9  11   6      115.77       95.66     39.48 o 
  -7  11   6        5.24       -4.68     46.08 o 
  -5  11   6      448.84      449.45     63.96 o 
  -3  11   6      191.64      271.38     57.56 o 
  -1  11   6        6.62      -28.52     52.96 o 
   1  11   6      330.46      456.82     67.66 o 
   3  11   6      392.09      338.31     65.30 o 
   5  11   6      216.32      225.45     61.46 o 
   7  11   6        6.66       84.15     54.07 o 
  -6  12   6        0.06       91.94     93.94 o 
  -4  12   6       86.48       33.98     91.94 o 
  -2  12   6      156.65       57.96     87.94 o 
 -31   1   7      499.29      628.08     79.14 o 
 -29   1   7        0.86      -25.42     29.25 o 
 -27   1   7       11.76      -22.92     25.19 o 
 -25   1   7      187.03      137.14     23.36 o 
 -23   1   7      619.39      585.50     29.78 o 
 -21   1   7      148.78      119.25     20.57 o 
 -19   1   7     1158.83     1119.62     28.59 o 
 -17   1   7      693.97      673.12     19.53 o 
 -15   1   7      629.78      665.20     17.39 o 
 -13   1   7     2016.57     1989.48     27.11 o 
 -11   1   7     5532.75     6136.75     47.31 o 
  -9   1   7    12588.48    12447.57     74.25 o 
  -7   1   7     2021.99     1966.57     22.59 o 
  -5   1   7      236.15      247.38     10.09 o 
  -3   1   7     2559.18     2443.16     31.05 o 
  -1   1   7       62.82       75.31      7.16 o 
   1   1   7    10240.40    10640.87     85.19 o 
   3   1   7    17079.04    16972.19    128.65 o 
   5   1   7     1325.27     1305.52     23.59 o 
   7   1   7      239.85      264.49     12.86 o 
   9   1   7     1459.90     1458.36     29.57 o 
  11   1   7      355.48      377.07     22.32 o 
  13   1   7        0.13       -9.56     25.58 o 
  15   1   7      279.23      221.38     34.97 o 
  17   1   7       88.03      177.88     65.95 o 
  19   1   7       35.68      -27.98     59.96 o 
 -32   2   7       13.41      -31.98     75.95 o 
 -30   2   7        0.88      -23.56     40.14 o 
 -28   2   7        0.92      -19.41     26.58 o 
 -26   2   7      160.77      173.64     28.03 o 
 -24   2   7      381.10      377.23     30.84 o 
 -22   2   7      529.72      419.61     27.93 o 
 -20   2   7      172.81      201.93     16.28 o 
 -18   2   7      502.13      490.95     19.29 o 
 -16   2   7       78.49      100.56     12.33 o 
 -14   2   7     1877.55     1999.42     27.40 o 
 -12   2   7     3604.64     3413.26     33.50 o 
 -10   2   7      246.73      340.91     12.52 o 
  -8   2   7     3521.23     3424.58     30.38 o 
  -6   2   7       16.63       25.90      8.10 o 
  -4   2   7     1711.60     1643.47     20.96 o 
  -2   2   7     1684.56     1800.96     25.67 o 
   0   2   7      899.89      818.77     17.89 o 
   2   2   7      160.15      176.06     11.44 o 
   4   2   7      433.04      379.70     14.08 o 
   6   2   7      658.90      674.59     24.33 o 
   8   2   7     2306.75     2189.18     32.22 o 
  10   2   7      745.26      794.72     37.79 o 
  12   2   7       94.41       41.50     25.18 o 
  14   2   7       28.16      -20.74     37.27 o 
  16   2   7       87.60       72.86    125.91 o 
  18   2   7      438.94      555.62     91.94 o 
  20   2   7       45.51       85.94     69.95 o 
  22   2   7       17.16       91.94     89.94 o 
 -31   3   7       62.68       67.77     51.39 o 
 -29   3   7       26.28      -30.81     30.81 o 
 -27   3   7       54.25       27.02     28.83 o 
 -25   3   7       52.22       35.15     22.34 o 
 -23   3   7      656.56      644.80     32.29 o 
 -21   3   7      130.82      118.29     19.64 o 
 -19   3   7      112.48       71.58     12.57 o 
 -17   3   7       31.33       17.63     10.23 o 
 -15   3   7       52.37       36.12     10.33 o 
 -13   3   7       35.74        9.62      9.13 o 
 -11   3   7      266.92      214.87     10.44 o 
  -9   3   7     2273.11     2254.50     24.39 o 
  -7   3   7     1732.42     1673.94     21.09 o 
  -5   3   7       30.37       20.59      7.73 o 
  -3   3   7      298.46      385.92     11.44 o 
  -1   3   7       25.32       25.14      7.06 o 
   1   3   7     5518.57     5601.07     46.46 o 
   3   3   7     4080.84     4009.62     50.87 o 
   5   3   7      620.97      542.72     16.63 o 
   7   3   7      318.36      365.47     15.20 o 
   9   3   7      564.27      552.94     25.65 o 
  11   3   7      389.45      416.45     52.23 o 
  13   3   7       48.24       38.18     40.11 o 
  15   3   7      280.64      409.19     45.30 o 
  17   3   7      160.50      225.23     87.94 o 
  19   3   7       21.00       -0.51     49.40 o 
  21   3   7        5.37       10.34     52.98 o 
 -30   4   7      539.70      600.65     63.18 o 
 -28   4   7       71.16       66.36     55.20 o 
 -26   4   7      468.95      512.36     34.76 o 
 -24   4   7        0.69      -19.95     19.95 o 
 -22   4   7      142.62      105.49     19.82 o 
 -20   4   7     6543.68     6113.74     71.36 o 
 -18   4   7    18753.37    18290.67    171.80 o 
 -16   4   7     9643.80     9160.87     75.85 o 
 -14   4   7     1326.35     1263.90     22.54 o 
 -12   4   7      324.71      341.55     13.80 o 
 -10   4   7      466.11      416.31     13.46 o 
  -8   4   7      324.37      364.35     11.21 o 
  -6   4   7      797.83      980.70     15.10 o 
  -4   4   7     2267.40     2315.28     23.81 o 
  -2   4   7       31.12       23.17      7.13 o 
   0   4   7     1315.72     1128.58     26.69 o 
   2   4   7     1501.37     1480.75     30.57 o 
   4   4   7      434.82      459.85     18.35 o 
   6   4   7      768.20      823.24     37.69 o 
   8   4   7     1045.59     1139.29     33.69 o 
  10   4   7     1382.58     1209.72     79.95 o 
  12   4   7     3083.53     3086.75     80.64 o 
  14   4   7     1044.25      993.18     75.58 o 
  16   4   7      489.33      424.74     53.08 o 
  18   4   7       91.87       95.16     44.68 o 
  20   4   7      110.07      173.97     82.94 o 
 -29   5   7       37.87       83.07     54.38 o 
 -27   5   7       91.84       35.10     34.66 o 
 -25   5   7       15.38       34.47     23.33 o 
 -23   5   7      251.63      241.55     32.98 o 
 -21   5   7      311.21      308.16     24.13 o 
 -19   5   7     3147.88     2977.40     44.89 o 
 -17   5   7     1562.34     1563.89     32.37 o 
 -15   5   7     2025.60     2078.60     33.72 o 
 -13   5   7      138.58      136.49     11.87 o 
 -11   5   7     2476.70     2355.00     30.27 o 
  -9   5   7      392.61      433.35     13.35 o 
  -7   5   7      974.21     1092.12     18.53 o 
  -5   5   7     3403.42     3481.00     30.01 o 
  -3   5   7     1133.88     1222.67     17.04 o 
  -1   5   7     2889.21     2739.71     33.78 o 
   1   5   7     1205.96     1131.38     23.68 o 
   3   5   7      795.47      872.77     25.49 o 
   5   5   7       43.32       43.49     10.40 o 
   7   5   7     2846.49     2690.22     49.22 o 
   9   5   7      909.83      937.46     41.53 o 
  11   5   7        1.76      -11.56     23.57 o 
  13   5   7        0.46      -16.40     32.31 o 
  15   5   7      527.95      562.08     51.35 o 
  17   5   7      637.08      502.71     58.03 o 
  19   5   7       11.12       47.26     96.93 o 
 -28   6   7       14.50       45.60     57.12 o 
 -26   6   7       25.69       29.82     37.13 o 
 -24   6   7       36.34       39.65     27.14 o 
 -22   6   7       88.15       72.67     20.71 o 
 -20   6   7       85.43       88.93     21.03 o 
 -18   6   7      758.57      731.05     26.95 o 
 -16   6   7      188.46      173.05     16.83 o 
 -14   6   7        5.26       32.65     12.18 o 
 -12   6   7      393.96      385.54     16.90 o 
 -10   6   7      573.53      550.98     21.60 o 
  -8   6   7      381.64      379.27     14.01 o 
  -6   6   7      528.55      514.35     13.99 o 
  -4   6   7      803.17      834.78     18.90 o 
  -2   6   7     1241.36     1210.73     19.85 o 
   0   6   7     1435.89     1335.14     22.82 o 
   2   6   7       32.07       25.92     10.51 o 
   4   6   7        3.87        4.02     10.39 o 
   6   6   7      489.67      415.87     25.96 o 
   8   6   7       34.52        5.74     18.37 o 
  10   6   7      272.84      283.00     36.40 o 
  12   6   7       10.74       21.73     28.90 o 
  14   6   7       51.47       13.80     31.04 o 
  16   6   7      353.57      389.77    165.89 o 
  18   6   7      159.65       98.03     59.15 o 
 -27   7   7       42.33       32.82     57.22 o 
 -25   7   7        0.27        0.53     37.20 o 
 -23   7   7     1102.99     1137.73     48.27 o 
 -21   7   7      129.84       78.84     27.08 o 
 -19   7   7      959.00      948.74     35.19 o 
 -17   7   7       15.80       15.09     15.14 o 
 -15   7   7       45.18       49.81     13.39 o 
 -13   7   7     1682.39     1509.83     31.87 o 
 -11   7   7     1165.84     1037.78     30.29 o 
  -9   7   7      967.95      879.65     30.26 o 
  -7   7   7      736.01      697.51     23.06 o 
  -5   7   7      461.19      479.13     20.06 o 
  -3   7   7     1242.07     1275.40     30.08 o 
  -1   7   7       81.46      110.69     14.00 o 
   1   7   7      821.65      809.97     27.61 o 
   3   7   7     2703.87     2682.74     36.13 o 
   5   7   7      189.15      188.98     19.06 o 
   7   7   7       11.21       29.35     21.18 o 
   9   7   7       97.29       90.31     46.33 o 
  11   7   7       61.05       15.67     22.85 o 
  13   7   7      108.08       90.06     40.14 o 
  15   7   7       62.24      106.08     44.80 o 
  17   7   7        6.37       23.84     56.91 o 
 -24   8   7      580.48      615.40     75.85 o 
 -22   8   7      100.80      176.14     36.18 o 
 -20   8   7        2.74       31.08     25.30 o 
 -18   8   7      365.23      389.71     29.35 o 
 -16   8   7       25.25       16.50     15.60 o 
 -14   8   7      206.44      162.14     20.40 o 
 -12   8   7      779.77      670.22     29.16 o 
 -10   8   7      600.93      538.21     28.88 o 
  -8   8   7       42.30       50.32     15.53 o 
  -6   8   7       45.44       64.94     15.26 o 
  -4   8   7      784.70      785.32     27.71 o 
  -2   8   7      546.06      521.11     23.75 o 
   0   8   7      995.85     1021.81     32.13 o 
   2   8   7     4319.51     4251.98     66.06 o 
   4   8   7      633.41      728.71     61.22 o 
   6   8   7      563.54      524.77     30.40 o 
   8   8   7        0.23      -20.08     22.71 o 
  10   8   7      202.39      199.90     36.56 o 
  12   8   7        5.53      -16.14     32.44 o 
  14   8   7      282.52      317.20     66.24 o 
 -23   9   7        3.82      -21.49     46.51 o 
 -21   9   7        6.76       90.10     48.05 o 
 -19   9   7       21.28       56.28     49.54 o 
 -17   9   7       37.45       80.76     28.93 o 
 -15   9   7      132.63      133.13     24.06 o 
 -13   9   7      337.09      288.21     26.66 o 
 -11   9   7      522.61      524.10     28.45 o 
  -9   9   7      233.15      202.02     22.28 o 
  -7   9   7      101.99      139.63     19.02 o 
  -5   9   7      662.77      663.75     27.77 o 
  -3   9   7        4.77      -13.81     15.14 o 
  -1   9   7     1795.27     1825.91     46.22 o 
   1   9   7     1122.43     1226.11     57.46 o 
   3   9   7     1186.37     1159.90     56.98 o 
   5   9   7      901.48      840.30     52.07 o 
   7   9   7       65.72       52.75     46.38 o 
   9   9   7      259.45      250.54     58.64 o 
  11   9   7        3.41       -1.29     27.47 o 
  13   9   7       35.92       64.96     57.94 o 
 -20  10   7       65.37      141.05     54.65 o 
 -18  10   7        1.11        5.13     46.08 o 
 -16  10   7       52.31       55.48     35.15 o 
 -14  10   7        0.08      -26.01     26.01 o 
 -12  10   7      213.72      183.15     32.82 o 
 -10  10   7       24.94       11.64     21.01 o 
  -8  10   7       33.03       39.89     21.10 o 
  -6  10   7      153.08      216.90     25.67 o 
  -4  10   7        3.37       32.11     20.65 o 
  -2  10   7      421.64      500.08     38.46 o 
   0  10   7        0.59       14.72     32.77 o 
   2  10   7        0.01       13.19     34.83 o 
   4  10   7      624.34      663.79    177.88 o 
   6  10   7       21.61       16.47     57.96 o 
   8  10   7        1.44      -54.31     63.96 o 
  10  10   7       13.41      -40.03     50.16 o 
 -15  11   7       18.74        6.00     73.95 o 
 -13  11   7      151.08      182.48     52.17 o 
 -11  11   7       53.93       69.59     36.99 o 
  -9  11   7      116.41       17.28     33.26 o 
  -7  11   7      208.37      237.57     39.88 o 
  -5  11   7      848.68      867.42     95.63 o 
  -3  11   7       23.43       -8.95     48.62 o 
  -1  11   7      169.33      243.83     97.93 o 
   1  11   7       47.57       43.97     49.94 o 
   3  11   7       35.59       30.33     47.80 o 
   5  11   7        0.84       15.02     52.23 o 
   7  11   7       95.67       87.94     81.94 o 
  -8  12   7        0.05      -15.99     81.94 o 
  -6  12   7      503.92      593.59    131.91 o 
  -4  12   7      424.60      285.80    109.92 o 
 -32   0   8      353.25      399.72    105.93 o 
 -30   0   8      306.93      423.27     76.31 o 
 -28   0   8      166.23      134.07     44.53 o 
 -26   0   8       23.52        7.95     57.12 o 
 -24   0   8     2054.47     1801.30     52.07 o 
 -22   0   8      113.53      112.85     25.46 o 
 -20   0   8       41.36       56.12     30.84 o 
 -18   0   8     2445.11     2452.46     55.69 o 
 -16   0   8     4419.58     4388.92     59.02 o 
 -14   0   8      537.48      587.86     24.00 o 
 -12   0   8     4234.30     3960.43     54.86 o 
 -10   0   8    14562.88    14872.73    140.11 o 
  -8   0   8        2.36       22.03     11.70 o 
  -6   0   8     5091.26     5572.74     69.93 o 
  -4   0   8     2351.68     2366.04     46.44 o 
  -2   0   8     1696.27     1730.81     33.55 o 
   0   0   8     5412.38     5474.73     67.78 o 
   2   0   8    15534.60    15762.52    196.57 o 
   4   0   8    69179.17    70395.04    747.24 o 
   6   0   8        3.71       55.75     22.79 o 
   8   0   8      251.82      277.89     24.94 o 
  10   0   8     2875.26     3100.13     75.53 o 
  12   0   8     1247.11     1382.24     71.36 o 
  14   0   8     3916.56     4009.24    169.88 o 
  16   0   8      297.27      407.72     73.95 o 
 -31   1   8       33.79       32.06     52.98 o 
 -29   1   8       10.27      -13.41     27.11 o 
 -27   1   8       63.13        5.12     25.37 o 
 -25   1   8       39.55       53.46     21.67 o 
 -23   1   8      577.74      549.86     24.49 o 
 -21   1   8      713.65      784.84     26.22 o 
 -19   1   8      171.08      186.64     17.17 o 
 -17   1   8       13.55       12.20     11.28 o 
 -15   1   8      312.12      359.31     14.82 o 
 -13   1   8     3740.72     4140.01     44.04 o 
 -11   1   8     4044.78     4273.16     38.70 o 
  -9   1   8       61.08       45.33      8.14 o 
  -7   1   8       40.79       47.99      8.38 o 
  -5   1   8     3337.44     3623.59     36.50 o 
  -3   1   8        0.79        4.24      8.34 o 
  -1   1   8     5706.68     5865.07     48.33 o 
   1   1   8     9296.76     9595.17     80.47 o 
   3   1   8     2458.12     2770.81     39.09 o 
   5   1   8       13.52        0.65      9.86 o 
   7   1   8      239.48      267.78     14.68 o 
   9   1   8        6.81       22.40     12.61 o 
  11   1   8      671.92      730.95     38.15 o 
  13   1   8       78.47       71.47     30.59 o 
  15   1   8       47.34       15.99     53.96 o 
  17   1   8       28.86       59.96     63.96 o 
  19   1   8        8.75      -19.99     61.96 o 
 -32   2   8       97.62       72.97     57.48 o 
 -30   2   8      110.23       74.11     36.16 o 
 -28   2   8      546.61      570.14     42.63 o 
 -26   2   8      580.04      538.71     36.16 o 
 -24   2   8        1.65      -16.39     19.67 o 
 -22   2   8     1261.83     1317.37     34.53 o 
 -20   2   8      403.11      379.57     20.82 o 
 -18   2   8     1364.78     1400.51     28.37 o 
 -16   2   8     2079.57     2279.38     34.40 o 
 -14   2   8      276.86      275.86     15.98 o 
 -12   2   8      529.66      510.17     15.65 o 
 -10   2   8     2721.12     2548.39     29.21 o 
  -8   2   8       45.95       19.76      7.60 o 
  -6   2   8     1433.75     1512.35     20.00 o 
  -4   2   8     2698.08     2849.77     31.79 o 
  -2   2   8     5349.52     5768.47     53.59 o 
   0   2   8       14.51       -1.04      7.68 o 
   2   2   8      910.08      947.63     20.51 o 
   4   2   8       66.72       50.89     10.97 o 
   6   2   8      986.96     1030.63     25.88 o 
   8   2   8     4252.23     4144.73     48.29 o 
  10   2   8       37.35       -3.74     30.56 o 
  12   2   8      133.67       93.94     42.12 o 
  14   2   8       48.08       20.22     56.96 o 
  16   2   8      110.59       20.66     43.54 o 
  18   2   8      254.23      223.85     73.95 o 
  20   2   8       20.28       69.95     73.95 o 
 -31   3   8       26.49       -2.68     42.60 o 
 -29   3   8        0.09       11.96     32.22 o 
 -27   3   8      173.62      197.14     28.64 o 
 -25   3   8       63.37       52.53     22.09 o 
 -23   3   8       42.47       48.58     21.62 o 
 -21   3   8      113.88      105.14     17.89 o 
 -19   3   8     1610.59     1548.14     29.70 o 
 -17   3   8     3135.17     3256.22     39.37 o 
 -15   3   8      134.79      145.80     12.79 o 
 -13   3   8     2886.36     2834.41     33.66 o 
 -11   3   8       29.50       27.95      8.62 o 
  -9   3   8      106.22       75.29      9.41 o 
  -7   3   8     4377.51     4251.41     38.99 o 
  -5   3   8     7430.66     7855.24     59.51 o 
  -3   3   8     3879.75     4127.79     39.73 o 
  -1   3   8      664.11      722.38     21.44 o 
   1   3   8      965.61     1027.52     20.31 o 
   3   3   8       78.67       84.71     10.12 o 
   5   3   8     3016.04     3101.39     50.37 o 
   7   3   8       21.70       15.92     11.90 o 
   9   3   8      497.37      441.31    113.92 o 
  11   3   8      274.61      239.38     52.06 o 
  13   3   8      904.41      789.26     71.11 o 
  15   3   8       29.71      -20.63     32.44 o 
  17   3   8       38.53       13.19     48.50 o 
  19   3   8     1128.72     1071.82     92.76 o 
  21   3   8       51.51       67.95     77.95 o 
 -30   4   8       23.80       44.51     44.10 o 
 -28   4   8       98.88      107.69     32.51 o 
 -26   4   8       50.66       11.38     23.36 o 
 -24   4   8      128.03      146.71     26.44 o 
 -22   4   8       53.22       39.81     18.08 o 
 -20   4   8        0.59      -11.75     14.35 o 
 -18   4   8      376.42      348.91     19.27 o 
 -16   4   8      219.64      215.06     14.87 o 
 -14   4   8     3077.73     3095.99     44.86 o 
 -12   4   8      136.88      154.53     13.18 o 
 -10   4   8     1187.19     1180.78     20.62 o 
  -8   4   8        0.00       -3.68      7.20 o 
  -6   4   8     1243.59     1268.08     20.92 o 
  -4   4   8        3.51        2.02      7.58 o 
  -2   4   8     1407.97     1384.50     20.82 o 
   0   4   8        9.07        7.04      9.79 o 
   2   4   8       36.86       12.57     13.14 o 
   4   4   8      143.61      162.18     19.74 o 
   6   4   8       25.13       27.87     17.13 o 
   8   4   8       37.96       59.74     25.86 o 
  10   4   8      498.06      561.18     62.78 o 
  12   4   8      981.20      850.19     58.39 o 
  14   4   8       24.05       46.99     35.57 o 
  16   4   8       10.53       25.02     44.51 o 
  18   4   8       56.67       61.50     56.96 o 
  20   4   8      287.70      412.34    126.91 o 
 -29   5   8        2.30       -9.02     42.03 o 
 -27   5   8        0.01      -10.75     26.53 o 
 -25   5   8      384.00      404.88     33.33 o 
 -23   5   8      518.39      494.92     29.04 o 
 -21   5   8       70.57       97.24     18.10 o 
 -19   5   8      740.71      705.30     25.30 o 
 -17   5   8      204.76      244.92     17.98 o 
 -15   5   8      379.77      427.25     17.25 o 
 -13   5   8      250.55      248.74     16.35 o 
 -11   5   8     1156.29     1096.06     21.21 o 
  -9   5   8     1487.22     1616.86     25.13 o 
  -7   5   8     1260.52     1276.05     19.33 o 
  -5   5   8     4536.35     4754.22     41.73 o 
  -3   5   8      181.91      240.39     12.50 o 
  -1   5   8      711.31      728.35     21.55 o 
   1   5   8      113.42      167.89     17.00 o 
   3   5   8       28.56       13.18     13.52 o 
   5   5   8       79.44       69.85     19.81 o 
   7   5   8        4.02       -7.20     17.18 o 
   9   5   8       20.47       29.38     31.35 o 
  11   5   8      523.22      665.60     46.78 o 
  13   5   8       33.42       55.91     31.83 o 
  15   5   8      154.76      177.33     42.41 o 
  17   5   8      142.47       22.76     59.17 o 
  19   5   8       15.57      -22.57     55.49 o 
 -28   6   8       49.27      -48.62     48.62 o 
 -26   6   8      171.28      206.28     35.42 o 
 -24   6   8       32.07       27.71     22.07 o 
 -22   6   8     1205.97     1199.06     40.73 o 
 -20   6   8     2068.56     2101.73     42.05 o 
 -18   6   8        3.90      -14.02     14.02 o 
 -16   6   8      775.80      816.59     26.24 o 
 -14   6   8       15.92       15.46     11.67 o 
 -12   6   8     1329.83     1376.96     37.72 o 
 -10   6   8      383.94      368.12     17.06 o 
  -8   6   8      736.84      713.73     15.70 o 
  -6   6   8       47.93       20.91      9.83 o 
  -4   6   8       33.73       58.46     10.57 o 
  -2   6   8      198.19      200.27     13.07 o 
   0   6   8       66.65       77.78     12.04 o 
   2   6   8      180.78      212.11     15.06 o 
   4   6   8      523.78      490.57     25.39 o 
   6   6   8      204.70      166.19     22.76 o 
   8   6   8      765.79      734.99     39.30 o 
  10   6   8        9.48        3.61     29.01 o 
  12   6   8      172.03      113.28     52.79 o 
  14   6   8      148.56      174.39     40.20 o 
  16   6   8        6.99       27.27     55.81 o 
  18   6   8      538.72      688.11     87.62 o 
 -27   7   8        0.06       13.53     55.81 o 
 -25   7   8      305.85      275.68     48.02 o 
 -23   7   8        3.36      -12.58     26.63 o 
 -21   7   8       36.71       23.16     22.65 o 
 -19   7   8       31.53       18.54     18.23 o 
 -17   7   8       96.34       95.93     16.65 o 
 -15   7   8        0.17        2.80     12.54 o 
 -13   7   8      156.94      169.02     16.37 o 
 -11   7   8       22.45       34.17     14.44 o 
  -9   7   8      842.54      838.76     27.13 o 
  -7   7   8      203.39      232.38     18.13 o 
  -5   7   8      178.68      193.40     16.92 o 
  -3   7   8       31.45       48.32     15.16 o 
  -1   7   8       64.61       55.04     13.85 o 
   1   7   8      105.50       59.33     15.37 o 
   3   7   8       80.38       48.51     18.86 o 
   5   7   8      967.11      940.07     36.75 o 
   7   7   8        7.87      -16.23     25.01 o 
   9   7   8        0.00        0.06     23.17 o 
  11   7   8      168.50      170.82     31.04 o 
  13   7   8        0.24       -4.72     31.65 o 
  15   7   8       16.80       -1.45     49.33 o 
 -24   8   8      281.38      299.69     65.16 o 
 -22   8   8        1.82       11.52     31.56 o 
 -20   8   8      337.27      357.95     37.15 o 
 -18   8   8       28.50       36.89     20.96 o 
 -16   8   8      273.22      243.11     27.95 o 
 -14   8   8       81.54       59.11     18.31 o 
 -12   8   8      136.09      205.39     25.72 o 
 -10   8   8      331.14      276.38     20.85 o 
  -8   8   8     1726.91     1733.55     37.65 o 
  -6   8   8      826.08      890.05     28.90 o 
  -4   8   8       76.54       89.46     16.72 o 
  -2   8   8      271.72      290.56     21.96 o 
   0   8   8     2409.11     2404.18     47.77 o 
   2   8   8     3798.31     3680.64     68.81 o 
   4   8   8     1645.83     1781.27     66.52 o 
   6   8   8      508.26      557.20     35.58 o 
   8   8   8       49.23       45.90     30.11 o 
  10   8   8      140.31      114.83     36.04 o 
  12   8   8       60.06       63.12     52.06 o 
  14   8   8      687.08      781.78    237.84 o 
 -23   9   8      408.39      545.62    101.93 o 
 -21   9   8      420.61      405.64     79.94 o 
 -19   9   8      119.93      108.61     37.45 o 
 -17   9   8        4.28       28.82     24.43 o 
 -15   9   8       43.83       44.29     21.09 o 
 -13   9   8      642.46      643.55     42.43 o 
 -11   9   8     1335.03     1241.35     38.51 o 
  -9   9   8      818.34      755.30     31.37 o 
  -7   9   8      518.38      515.63     25.81 o 
  -5   9   8       96.30       93.70     18.62 o 
  -3   9   8       12.45        9.15     16.37 o 
  -1   9   8      320.27      370.18     28.78 o 
   1   9   8     3064.20     3041.06     75.27 o 
   3   9   8     2250.51     2420.69     91.12 o 
   5   9   8      415.21      320.95     60.72 o 
   7   9   8      231.83      270.56     59.36 o 
   9   9   8        0.93        1.39     25.58 o 
  11   9   8        7.11        8.02     51.57 o 
 -20  10   8       81.69       66.74     54.74 o 
 -18  10   8        0.43       10.05     45.14 o 
 -16  10   8        5.89       99.07     33.56 o 
 -14  10   8      305.94      307.71     39.08 o 
 -12  10   8       20.78       27.74     22.69 o 
 -10  10   8      225.29      260.52     31.75 o 
  -8  10   8      466.65      454.19     32.45 o 
  -6  10   8        1.62       -5.60     20.88 o 
  -4  10   8      208.17      140.53     26.39 o 
  -2  10   8       33.06       22.38     29.30 o 
   0  10   8        2.53       52.60     52.44 o 
   2  10   8      169.45       82.11     50.04 o 
   4  10   8        0.15        5.45     46.06 o 
   6  10   8       71.44       67.32     55.81 o 
   8  10   8      126.83       85.44     74.95 o 
 -15  11   8        0.01      -20.95     55.70 o 
 -13  11   8      236.00      226.43     46.71 o 
 -11  11   8      152.48      177.02     41.41 o 
  -9  11   8      219.96      171.70     47.63 o 
  -7  11   8       16.30       14.74     34.83 o 
  -5  11   8     1081.49     1263.13    157.89 o 
  -3  11   8      129.45      195.86     97.93 o 
  -1  11   8       47.54       72.14     58.96 o 
   1  11   8       10.57       44.46     51.57 o 
   3  11   8      122.85      121.01    120.92 o 
   5  11   8      277.03      377.74    103.93 o 
 -31   1   9       10.39      -47.49     47.49 o 
 -29   1   9       17.28       40.98     30.34 o 
 -27   1   9        1.38      -23.02     23.02 o 
 -25   1   9      205.52      152.56     20.91 o 
 -23   1   9        3.85       -3.05     15.76 o 
 -21   1   9       15.16       10.11     15.39 o 
 -19   1   9        3.31        1.51     13.46 o 
 -17   1   9      742.96      602.91     19.31 o 
 -15   1   9      829.23      861.35     21.70 o 
 -13   1   9      259.35      299.39     15.24 o 
 -11   1   9      406.80      460.11     17.92 o 
  -9   1   9      316.38      315.76     13.69 o 
  -7   1   9      565.84      464.17     15.51 o 
  -5   1   9     1795.66     1929.20     27.96 o 
  -3   1   9     2405.45     2593.16     31.03 o 
  -1   1   9     3514.94     3548.45     45.88 o 
   1   1   9      255.55      299.06     16.50 o 
   3   1   9     1115.90     1088.89     28.68 o 
   5   1   9       10.55       14.21     14.04 o 
   7   1   9     1566.78     1524.29     29.37 o 
   9   1   9     3046.20     3097.51     64.52 o 
  11   1   9       83.44       48.39     29.11 o 
  13   1   9      170.00      148.80     45.01 o 
  15   1   9       99.43       49.97     59.96 o 
  17   1   9      133.42      261.82     77.95 o 
 -32   2   9      231.88      157.17     66.38 o 
 -30   2   9      259.97      232.44     38.14 o 
 -28   2   9       89.32      139.31     41.81 o 
 -26   2   9      376.96      456.83     32.75 o 
 -24   2   9      201.00      236.16     22.40 o 
 -22   2   9       53.76       31.11     15.61 o 
 -20   2   9     1375.71     1353.06     30.95 o 
 -18   2   9        4.21       -4.04     12.83 o 
 -16   2   9        2.20        1.29     15.61 o 
 -14   2   9     2644.59     2524.44     38.42 o 
 -12   2   9      114.99      132.77     12.72 o 
 -10   2   9      304.94      276.75     13.75 o 
  -8   2   9      273.79      379.78     13.68 o 
  -6   2   9       18.94       28.72      8.55 o 
  -4   2   9      173.26      146.07     12.61 o 
  -2   2   9      510.02      477.79     16.87 o 
   0   2   9     3961.96     3713.11     41.07 o 
   2   2   9       99.81       86.29     11.14 o 
   4   2   9      562.83      571.16     24.12 o 
   6   2   9      581.17      617.67     21.19 o 
   8   2   9     2014.63     1946.17     40.08 o 
  10   2   9     1198.44     1205.36     54.10 o 
  12   2   9       48.55      -28.82     40.11 o 
  14   2   9        1.19       -5.36     42.33 o 
  16   2   9        1.05      -17.99     61.96 o 
  18   2   9       43.74      -41.97     65.95 o 
 -31   3   9       25.67        4.58     43.27 o 
 -29   3   9      196.51      161.51     34.69 o 
 -27   3   9      150.04      151.42     28.80 o 
 -25   3   9       59.80       35.30     22.36 o 
 -23   3   9       93.73       60.36     20.36 o 
 -21   3   9      141.80      120.71     15.06 o 
 -19   3   9       55.47       14.44     14.26 o 
 -17   3   9      317.12      340.51     18.61 o 
 -15   3   9       45.93       39.72     13.71 o 
 -13   3   9     1266.93     1228.04     28.18 o 
 -11   3   9     2011.95     1931.26     31.84 o 
  -9   3   9      116.78       94.89     11.39 o 
  -7   3   9      674.49      703.33     18.20 o 
  -5   3   9       34.95       24.85     10.07 o 
  -3   3   9     1065.92     1191.42     24.77 o 
  -1   3   9        9.58       55.93     11.07 o 
   1   3   9      618.54      582.81     17.65 o 
   3   3   9        2.35      -10.76     10.76 o 
   5   3   9       16.86       10.42     12.90 o 
   7   3   9     1397.41     1490.40     37.63 o 
   9   3   9      284.08      272.05     52.96 o 
  11   3   9       20.80       45.97     44.96 o 
  13   3   9      271.32      289.39     59.96 o 
  15   3   9       98.40       65.68     81.94 o 
  17   3   9       11.43       79.94     73.95 o 
  19   3   9      240.35      223.57     67.03 o 
 -30   4   9      256.19      207.30     81.16 o 
 -28   4   9      392.90      390.59     39.07 o 
 -26   4   9      115.44       81.30     26.97 o 
 -24   4   9       36.41        9.03     18.70 o 
 -22   4   9      302.12      328.60     24.07 o 
 -20   4   9      984.26      948.98     30.16 o 
 -18   4   9      203.05      189.02     20.42 o 
 -16   4   9        1.90        0.00     12.79 o 
 -14   4   9     1423.92     1348.57     37.45 o 
 -12   4   9     2745.57     2727.91     34.11 o 
 -10   4   9      261.95      245.44     13.29 o 
  -8   4   9       54.78       42.20     11.11 o 
  -6   4   9     2304.29     2407.88     30.58 o 
  -4   4   9     1915.75     1755.26     31.02 o 
  -2   4   9     5920.06     5647.16     54.84 o 
   0   4   9     1514.29     1528.79     25.93 o 
   2   4   9      289.25      287.25     19.74 o 
   4   4   9      112.91      162.38     21.43 o 
   6   4   9       87.41       93.53     19.66 o 
   8   4   9     2271.90     2332.50     73.11 o 
  10   4   9     1133.76     1182.55     82.67 o 
  12   4   9        3.59      -20.28     42.73 o 
  14   4   9      977.43      885.04     65.11 o 
  16   4   9       18.36      -10.56     43.39 o 
  18   4   9       26.60      103.77     64.29 o 
 -29   5   9       79.83       -4.59     44.53 o 
 -27   5   9       73.63       84.17     29.84 o 
 -25   5   9      452.94      519.41     31.85 o 
 -23   5   9      243.04      250.50     24.64 o 
 -21   5   9       62.45       26.78     17.22 o 
 -19   5   9      236.71      178.07     18.32 o 
 -17   5   9       30.74       43.15     17.73 o 
 -15   5   9        3.23       16.36     14.05 o 
 -13   5   9      147.87      143.27     13.57 o 
 -11   5   9      857.94      825.36     20.55 o 
  -9   5   9     2412.39     2385.39     30.16 o 
  -7   5   9       65.78       68.23     10.73 o 
  -5   5   9       29.31       26.42      8.89 o 
  -3   5   9      541.02      568.00     15.56 o 
  -1   5   9      240.08      206.48     17.29 o 
   1   5   9      771.60      715.36     26.37 o 
   3   5   9      381.60      354.17     22.23 o 
   5   5   9        0.13        9.82     19.05 o 
   7   5   9      382.73      389.20     53.66 o 
   9   5   9       19.09       23.46     43.93 o 
  11   5   9       28.58       45.53     31.58 o 
  13   5   9      233.49      132.21     36.51 o 
  15   5   9      115.42      -16.64     41.96 o 
  17   5   9      265.90      419.40     84.94 o 
 -28   6   9       11.99       56.35     57.48 o 
 -26   6   9        3.46        7.81     26.92 o 
 -24   6   9       24.18       44.97     22.81 o 
 -22   6   9       30.00       19.85     21.07 o 
 -20   6   9      709.77      762.24     29.27 o 
 -18   6   9      405.89      373.13     22.75 o 
 -16   6   9        1.92       -0.72     14.08 o 
 -14   6   9      314.76      318.40     18.07 o 
 -12   6   9     1267.26     1193.58     29.34 o 
 -10   6   9     1131.70     1134.68     28.14 o 
  -8   6   9      592.55      641.39     19.55 o 
  -6   6   9      311.80      300.19     16.73 o 
  -4   6   9      651.46      663.44     19.24 o 
  -2   6   9       14.92        4.85     10.44 o 
   0   6   9       84.64      100.82     14.28 o 
   2   6   9       32.09       51.12     14.15 o 
   4   6   9       21.62       24.88     16.66 o 
   6   6   9      186.82      192.98     24.32 o 
   8   6   9        0.04      -22.28     22.28 o 
  10   6   9        8.64      -23.67     23.67 o 
  12   6   9        6.37      -25.70     30.89 o 
  14   6   9      134.67      121.60     45.95 o 
  16   6   9      245.23      311.07     87.94 o 
 -27   7   9        7.88       13.85     49.22 o 
 -25   7   9      266.51      321.37     50.63 o 
 -23   7   9      168.06      150.96     30.39 o 
 -21   7   9       36.48       29.88     21.33 o 
 -19   7   9      158.77      162.62     20.68 o 
 -17   7   9       50.55       34.78     15.91 o 
 -15   7   9     1114.74     1078.09     31.35 o 
 -13   7   9      612.03      520.60     24.62 o 
 -11   7   9       12.14        0.22     14.47 o 
  -9   7   9       58.05       69.91     16.12 o 
  -7   7   9     2563.01     2300.11     41.92 o 
  -5   7   9      774.06      787.01     28.42 o 
  -3   7   9      262.88      269.26     20.62 o 
  -1   7   9      908.27      935.42     32.11 o 
   1   7   9     1898.82     1755.58     35.54 o 
   3   7   9     2187.22     2209.66     47.52 o 
   5   7   9       15.18       19.92     22.48 o 
   7   7   9        7.47       26.92     23.88 o 
   9   7   9      176.54      167.92     30.55 o 
  11   7   9      116.56       78.82     33.88 o 
  13   7   9       50.14       64.03     45.21 o 
  15   7   9      400.54      357.75    103.93 o 
 -24   8   9      515.77      581.60     78.20 o 
 -22   8   9       37.16       63.86     30.83 o 
 -20   8   9       41.31      -14.18     35.79 o 
 -18   8   9      436.97      453.14     30.66 o 
 -16   8   9        0.70       19.44     18.07 o 
 -14   8   9      615.07      602.53     27.59 o 
 -12   8   9      780.31      736.28     39.25 o 
 -10   8   9      468.64      455.87     24.36 o 
  -8   8   9      240.12      231.87     20.39 o 
  -6   8   9      156.74      123.75     18.39 o 
  -4   8   9      666.83      641.35     27.18 o 
  -2   8   9      277.79      296.58     22.89 o 
   0   8   9      274.68      254.72     23.42 o 
   2   8   9       10.00       -9.82     18.57 o 
   4   8   9      172.63      205.42     21.34 o 
   6   8   9      156.91      123.46     34.62 o 
   8   8   9        1.88        6.09     29.43 o 
  10   8   9        2.26       -8.99     48.05 o 
  12   8   9      220.94      300.69     69.86 o 
 -23   9   9        1.31      -41.97     59.96 o 
 -21   9   9        1.49       35.65     40.96 o 
 -19   9   9        6.37       37.06     33.65 o 
 -17   9   9       43.00        1.97     25.12 o 
 -15   9   9      320.52      306.50     30.21 o 
 -13   9   9      222.63      191.39     25.14 o 
 -11   9   9       73.90       66.51     19.78 o 
  -9   9   9      272.78      294.79     29.45 o 
  -7   9   9        8.25       19.06     16.92 o 
  -5   9   9       90.07       53.71     17.56 o 
  -3   9   9      516.78      543.77     28.22 o 
  -1   9   9      598.69      618.39     33.95 o 
   1   9   9       46.30       45.88     30.25 o 
   3   9   9        1.42       13.56     32.21 o 
   5   9   9       16.56       25.20     48.62 o 
   7   9   9        2.35       80.29     53.65 o 
   9   9   9       73.77       16.34     56.32 o 
  11   9   9        8.64      151.90     83.94 o 
 -20  10   9      312.12      233.65    116.92 o 
 -18  10   9       40.09       28.38     42.15 o 
 -16  10   9       26.56       33.02     32.86 o 
 -14  10   9      487.71      648.43     42.61 o 
 -12  10   9      142.63      131.36     28.19 o 
 -10  10   9        7.99        1.80     22.33 o 
  -8  10   9       71.31      112.15     26.22 o 
  -6  10   9      154.77      127.84     23.80 o 
  -4  10   9       32.72       44.77     36.50 o 
  -2  10   9        7.41       21.35     44.10 o 
   0  10   9        0.35      -11.77     45.16 o 
   2  10   9       62.20      120.26     52.98 o 
   4  10   9       63.21       46.97     62.96 o 
   6  10   9       64.04       55.34     57.22 o 
 -15  11   9      187.33      106.90     43.49 o 
 -13  11   9      164.33      136.74     38.49 o 
 -11  11   9        7.01       22.35     32.55 o 
  -9  11   9       44.80       76.69     38.65 o 
  -7  11   9      102.67       83.63     57.12 o 
  -5  11   9      136.73      113.92     89.94 o 
  -3  11   9       96.38       17.99     85.94 o 
  -1  11   9      160.35      149.06     56.91 o 
   1  11   9       81.10      125.91     75.95 o 
 -32   0  10      116.64      109.92     83.94 o 
 -30   0  10      861.41      926.70     90.76 o 
 -28   0  10        1.88       45.63     35.19 o 
 -26   0  10      610.62      435.68     37.86 o 
 -24   0  10      785.18      564.90     38.97 o 
 -22   0  10      911.61      835.56     41.81 o 
 -20   0  10      168.29      155.63     22.05 o 
 -18   0  10      779.31      768.51     31.68 o 
 -16   0  10      223.81      183.81     22.12 o 
 -14   0  10     3860.71     3951.50     64.46 o 
 -12   0  10      171.03      170.38     21.10 o 
 -10   0  10     4316.13     4541.48     73.57 o 
  -8   0  10     8266.75     9192.69    205.56 o 
  -6   0  10      708.92      650.84     31.45 o 
  -4   0  10     7905.08     8120.55    103.37 o 
  -2   0  10     5255.93     5219.36     79.24 o 
   0   0  10     3060.01     3110.93     54.68 o 
   2   0  10        3.20       -0.46     24.87 o 
   4   0  10     2581.61     2422.69     74.02 o 
   6   0  10     4170.95     4178.94     99.95 o 
   8   0  10       33.57       32.85     30.35 o 
  10   0  10      901.18      848.75     62.88 o 
  12   0  10      556.59      661.54     81.94 o 
  14   0  10      279.28      311.79     71.95 o 
 -31   1  10       43.61       20.93     50.64 o 
 -29   1  10       43.78        4.44     27.72 o 
 -27   1  10       42.02       56.11     22.23 o 
 -25   1  10      408.80      337.66     25.01 o 
 -23   1  10      372.00      369.32     24.23 o 
 -21   1  10      215.18      213.40     18.28 o 
 -19   1  10      491.64      458.50     21.47 o 
 -17   1  10     3041.11     3070.92     41.53 o 
 -15   1  10     1648.56     1538.29     29.65 o 
 -13   1  10       71.34      104.36     13.80 o 
 -11   1  10     2450.66     2469.34     35.58 o 
  -9   1  10      463.04      603.95     20.06 o 
  -7   1  10     2031.05     2299.62     35.46 o 
  -5   1  10       27.60        4.11     10.45 o 
  -3   1  10      964.66      930.22     24.86 o 
  -1   1  10     3983.01     3923.26     55.90 o 
   1   1  10     4818.66     4820.69     56.25 o 
   3   1  10     2886.53     2895.99     46.09 o 
   5   1  10     4794.86     4788.23     94.15 o 
   7   1  10      802.83      789.69     29.53 o 
   9   1  10      325.43      336.93     47.60 o 
  11   1  10       43.28      109.27     34.09 o 
  13   1  10      297.26      403.72     79.94 o 
  15   1  10        7.21      -53.96     53.96 o 
 -32   2  10       62.62       72.69     48.81 o 
 -30   2  10       14.82       22.80     29.95 o 
 -28   2  10        4.51      -22.26     26.10 o 
 -26   2  10       16.92       35.83     22.42 o 
 -24   2  10      337.84      357.47     24.82 o 
 -22   2  10       98.71      125.01     17.04 o 
 -20   2  10        1.43        2.13     13.79 o 
 -18   2  10        1.00       -7.35     14.21 o 
 -16   2  10     1659.76     1569.09     31.88 o 
 -14   2  10     1543.15     1491.62     29.01 o 
 -12   2  10     1241.50     1265.74     25.75 o 
 -10   2  10       55.24       56.08     11.46 o 
  -8   2  10       20.69       37.82     10.68 o 
  -6   2  10      474.10      455.27     16.05 o 
  -4   2  10        0.15       -7.23     11.55 o 
  -2   2  10     5070.76     5131.35     58.78 o 
   0   2  10      933.91      912.27     22.60 o 
   2   2  10      759.17      836.23     22.81 o 
   4   2  10     2523.21     2415.76     39.47 o 
   6   2  10     2441.55     2415.49     42.63 o 
   8   2  10       40.49       38.98     21.62 o 
  10   2  10      607.34      615.70     72.95 o 
  12   2  10       83.50       44.42     43.74 o 
  14   2  10       50.79       61.96     67.95 o 
  16   2  10        0.02      -59.96     63.96 o 
  18   2  10      304.74      309.79     97.93 o 
 -31   3  10        2.38      -37.50     37.50 o 
 -29   3  10      148.02      115.64     30.24 o 
 -27   3  10      115.27      136.28     26.63 o 
 -25   3  10      587.78      576.34     34.36 o 
 -23   3  10      277.18      307.52     22.65 o 
 -21   3  10      159.58      166.66     18.23 o 
 -19   3  10      322.03      342.10     20.40 o 
 -17   3  10     1469.82     1503.66     34.56 o 
 -15   3  10    12584.29    12591.72    106.83 o 
 -13   3  10       15.21       10.60     11.80 o 
 -11   3  10     2647.11     2612.23     40.44 o 
  -9   3  10      586.49      648.87     18.83 o 
  -7   3  10       97.98       96.73     12.90 o 
  -5   3  10      344.46      441.93     17.54 o 
  -3   3  10     2814.41     2665.69     40.61 o 
  -1   3  10      170.68      202.48     15.43 o 
   1   3  10     1273.43     1377.13     30.28 o 
   3   3  10       47.93       69.13     13.57 o 
   5   3  10      805.44      875.99     50.95 o 
   7   3  10     1135.35     1101.88     41.51 o 
   9   3  10       31.51      -38.69     38.69 o 
  11   3  10       77.58       57.66     46.95 o 
  13   3  10       17.29       18.91     46.95 o 
  15   3  10        3.52       43.97     71.95 o 
  17   3  10      116.53       99.93     83.94 o 
 -30   4  10      185.87      151.06     49.59 o 
 -28   4  10      398.78      450.01     39.74 o 
 -26   4  10        4.16      -20.78     20.78 o 
 -24   4  10        5.29       -4.53     18.34 o 
 -22   4  10       16.75      -11.40     20.15 o 
 -20   4  10      680.66      658.07     28.95 o 
 -18   4  10     1924.67     1801.46     37.35 o 
 -16   4  10      181.54      235.81     19.11 o 
 -14   4  10     1966.97     2027.43     38.31 o 
 -12   4  10      460.51      454.16     20.77 o 
 -10   4  10      174.08      186.42     14.86 o 
  -8   4  10     1989.57     2008.85     32.84 o 
  -6   4  10      182.96      154.51     12.67 o 
  -4   4  10     1915.49     1961.82     29.22 o 
  -2   4  10     2008.29     1978.19     36.60 o 
   0   4  10      487.73      468.47     19.58 o 
   2   4  10      235.42      272.89     25.59 o 
   4   4  10      249.39      280.86     23.86 o 
   6   4  10       42.05       26.78     17.60 o 
   8   4  10      598.22      551.88     64.20 o 
  10   4  10      350.58      464.25     65.70 o 
  12   4  10      329.18      346.69     63.17 o 
  14   4  10        9.40       69.26     43.18 o 
  16   4  10      373.47      427.86     77.01 o 
 -29   5  10      103.88      122.05     48.73 o 
 -27   5  10      197.01      166.82     30.28 o 
 -25   5  10       75.39       84.98     22.83 o 
 -23   5  10      310.26      337.29     24.69 o 
 -21   5  10      143.77      109.05     18.87 o 
 -19   5  10       35.51       28.54     15.77 o 
 -17   5  10     2830.16     2811.93     45.76 o 
 -15   5  10     5839.60     5686.50     68.65 o 
 -13   5  10       46.04       62.47     12.81 o 
 -11   5  10     1251.13     1317.73     29.54 o 
  -9   5  10      413.78      448.43     18.63 o 
  -7   5  10       80.07       99.70     11.67 o 
  -5   5  10        1.32       -4.61      9.54 o 
  -3   5  10     1098.52     1175.32     30.31 o 
  -1   5  10     4573.46     4576.90     67.73 o 
   1   5  10      287.93      281.24     20.76 o 
   3   5  10       72.86      111.62     18.66 o 
   5   5  10      539.93      506.33     33.82 o 
   7   5  10       83.24       44.75     24.67 o 
   9   5  10      272.96      283.34     43.53 o 
  11   5  10      287.89      272.38     63.93 o 
  13   5  10       79.85       45.33     44.90 o 
  15   5  10        2.16      -52.64     52.64 o 
 -28   6  10       12.58        5.49     42.60 o 
 -26   6  10      355.79      469.46     40.51 o 
 -24   6  10       75.50       83.35     23.93 o 
 -22   6  10       57.96       15.64     19.19 o 
 -20   6  10       30.99       15.01     17.12 o 
 -18   6  10       17.41       30.04     16.52 o 
 -16   6  10        0.59        1.64     14.41 o 
 -14   6  10      467.68      487.55     23.03 o 
 -12   6  10     1546.51     1548.13     35.42 o 
 -10   6  10      653.31      722.08     25.51 o 
  -8   6  10       55.89       76.03     16.11 o 
  -6   6  10      447.88      502.17     23.71 o 
  -4   6  10       90.56      103.58     13.15 o 
  -2   6  10      424.94      403.56     22.00 o 
   0   6  10       18.32       11.29     14.67 o 
   2   6  10      110.31      144.90     22.24 o 
   4   6  10      925.61      884.75     35.71 o 
   6   6  10      833.02      826.29     39.18 o 
   8   6  10      499.23      475.14     37.25 o 
  10   6  10       54.29       32.80     34.06 o 
  12   6  10       62.24      100.24     36.09 o 
  14   6  10       83.80       24.38     45.20 o 
 -27   7  10        8.24       11.85     49.22 o 
 -25   7  10       86.73      129.29     39.17 o 
 -23   7  10       63.42       23.14     26.34 o 
 -21   7  10       31.89       61.42     22.93 o 
 -19   7  10      446.00      539.07     31.38 o 
 -17   7  10      223.44      226.83     20.34 o 
 -15   7  10      101.47      105.59     18.73 o 
 -13   7  10       59.75       53.87     17.05 o 
 -11   7  10      322.98      330.34     22.56 o 
  -9   7  10     1759.99     1678.24     38.23 o 
  -7   7  10     2047.31     1942.53     46.46 o 
  -5   7  10      921.91      960.42     32.08 o 
  -3   7  10       37.77       11.91     15.86 o 
  -1   7  10       78.03       92.12     19.91 o 
   1   7  10      171.58      178.60     18.37 o 
   3   7  10      149.40      160.43     26.89 o 
   5   7  10      269.63      345.71     32.19 o 
   7   7  10      119.73      134.30     33.26 o 
   9   7  10      366.91      454.57     63.75 o 
  11   7  10      242.56      288.96     54.01 o 
  13   7  10      500.06      538.64     64.04 o 
 -24   8  10      969.52     1000.61     82.13 o 
 -22   8  10      248.37      306.61     42.71 o 
 -20   8  10       30.61       45.86     29.51 o 
 -18   8  10      376.08      426.12     39.39 o 
 -16   8  10       18.68       36.27     19.37 o 
 -14   8  10      494.21      469.89     25.97 o 
 -12   8  10      184.33      123.25     20.79 o 
 -10   8  10      403.69      373.05     24.27 o 
  -8   8  10      188.94      182.78     20.44 o 
  -6   8  10       79.32       50.93     17.51 o 
  -4   8  10       99.78       62.07     18.87 o 
  -2   8  10     1269.32     1282.84     38.04 o 
   0   8  10      590.80      590.22     32.36 o 
   2   8  10        4.74      -20.65     21.28 o 
   4   8  10      420.63      462.88     46.68 o 
   6   8  10      151.42      117.43     32.35 o 
   8   8  10       75.05       52.45     52.06 o 
  10   8  10        2.17      -20.99     49.46 o 
 -21   9  10      283.67      284.64     54.38 o 
 -19   9  10        5.55       -0.97     28.25 o 
 -17   9  10       41.67       33.62     29.25 o 
 -15   9  10       90.01       81.40     26.73 o 
 -13   9  10       14.04       -3.29     20.28 o 
 -11   9  10     1992.84     2008.52     57.23 o 
  -9   9  10      381.25      346.49     25.06 o 
  -7   9  10      141.97      112.63     20.27 o 
  -5   9  10      246.02      268.01     23.85 o 
  -3   9  10      405.28      432.71     28.74 o 
  -1   9  10       28.71       26.54     23.54 o 
   1   9  10       13.01       28.61     34.97 o 
   3   9  10        6.70       -9.99     47.97 o 
   5   9  10       81.72       73.33     54.63 o 
   7   9  10       95.34       86.11     61.96 o 
   9   9  10      209.29      239.83     93.94 o 
 -18  10  10       37.97       27.84     37.38 o 
 -16  10  10       41.00       -4.77     31.27 o 
 -14  10  10      100.16      101.61     34.31 o 
 -12  10  10       85.22       23.75     26.01 o 
 -10  10  10        0.02       15.73     23.18 o 
  -8  10  10     1154.12     1004.09     48.42 o 
  -6  10  10       22.06       35.26     25.88 o 
  -4  10  10      109.19      129.94     35.22 o 
  -2  10  10       21.94        8.31     48.50 o 
   0  10  10       10.03       70.65     51.78 o 
   2  10  10       80.91       76.54     52.23 o 
   4  10  10        1.32        9.25     51.57 o 
 -13  11  10        5.31       14.88     36.97 o 
 -11  11  10       26.80       21.32     33.19 o 
  -9  11  10        7.11       53.14     40.29 o 
  -7  11  10        7.01      -12.76     41.08 o 
  -5  11  10        2.73        0.00     77.95 o 
  -3  11  10       66.05      257.82     83.94 o 
  -1  11  10       46.40       47.97     73.95 o 
 -31   1  11       81.54       88.89     57.23 o 
 -29   1  11       34.77       17.07     24.94 o 
 -27   1  11        0.11       26.62     19.82 o 
 -25   1  11      471.16      417.18     26.80 o 
 -23   1  11     2629.77     2398.39     44.93 o 
 -21   1  11      600.53      525.02     23.21 o 
 -19   1  11        0.18        2.13     13.39 o 
 -17   1  11       51.27       53.83     14.74 o 
 -15   1  11     1716.48     1618.38     32.45 o 
 -13   1  11      357.13      373.42     18.48 o 
 -11   1  11     4833.81     4911.86     81.86 o 
  -9   1  11     1840.68     1918.52     32.78 o 
  -7   1  11      611.27      559.63     20.64 o 
  -5   1  11     3042.47     2867.24     36.17 o 
  -3   1  11      697.60      609.96     18.78 o 
  -1   1  11      318.63      354.63     17.68 o 
   1   1  11      240.60      240.51     18.75 o 
   3   1  11     5265.05     5085.79     73.30 o 
   5   1  11     1744.38     1684.93     48.56 o 
   7   1  11      690.49      633.12     33.29 o 
   9   1  11      739.73      687.70     43.20 o 
  11   1  11      104.27      127.11     62.96 o 
  13   1  11        4.98       13.99     59.96 o 
  15   1  11       27.41       59.96     69.95 o 
 -32   2  11       56.17       33.53     47.64 o 
 -30   2  11        1.14       13.98     31.79 o 
 -28   2  11      344.42      352.06     32.61 o 
 -26   2  11       49.96       21.91     21.90 o 
 -24   2  11       24.56       27.03     18.07 o 
 -22   2  11      591.26      530.92     24.36 o 
 -20   2  11       49.69       78.35     15.80 o 
 -18   2  11      342.30      300.88     19.49 o 
 -16   2  11       19.85       49.99     15.02 o 
 -14   2  11       50.14       39.00     13.76 o 
 -12   2  11      621.31      611.91     21.34 o 
 -10   2  11      569.53      567.38     18.95 o 
  -8   2  11       32.40        7.21     11.03 o 
  -6   2  11      456.24      398.68     19.14 o 
  -4   2  11      110.79      106.21     16.30 o 
  -2   2  11      968.28      925.14     27.78 o 
   0   2  11       21.15        5.98     12.04 o 
   2   2  11      418.39      418.33     25.41 o 
   4   2  11       12.06        1.66     13.85 o 
   6   2  11     1878.27     1791.02     45.81 o 
   8   2  11     1331.77     1366.18     51.88 o 
  10   2  11      291.29      220.12    126.91 o 
  12   2  11        6.81      -49.97     49.97 o 
  14   2  11       68.98       99.93     71.95 o 
  16   2  11        6.11      -53.96     69.95 o 
 -31   3  11      224.60      229.98     53.40 o 
 -29   3  11      109.83       94.38     30.43 o 
 -27   3  11       55.35        8.73     23.97 o 
 -25   3  11        0.62       12.42     20.72 o 
 -23   3  11        0.16      -15.00     16.09 o 
 -21   3  11       14.32       33.98     15.46 o 
 -19   3  11     2228.33     2136.20     39.56 o 
 -17   3  11       74.87      108.94     17.49 o 
 -15   3  11       71.53       75.45     16.07 o 
 -13   3  11     1216.50     1231.09     27.26 o 
 -11   3  11        8.70        1.23      9.62 o 
  -9   3  11      885.51      851.86     23.80 o 
  -7   3  11        0.06       -5.54     11.80 o 
  -5   3  11        0.11        1.38      9.40 o 
  -3   3  11     1209.42     1087.44     28.72 o 
  -1   3  11      880.12      823.69     32.61 o 
   1   3  11      881.33      895.18     25.34 o 
   3   3  11       13.12       28.18     16.42 o 
   5   3  11      279.47      265.50     22.27 o 
   7   3  11      626.83      674.35     44.67 o 
   9   3  11       19.91      -33.62     39.27 o 
  11   3  11      225.52      226.20     58.64 o 
  13   3  11        6.77      -42.62     45.91 o 
  15   3  11       71.67        6.00     75.95 o 
 -30   4  11      145.54      135.06     50.58 o 
 -28   4  11      810.70      897.81     46.65 o 
 -26   4  11        2.40        9.88     21.31 o 
 -24   4  11       13.16       16.38     20.41 o 
 -22   4  11      230.01      220.27     25.43 o 
 -20   4  11      792.49      793.56     31.22 o 
 -18   4  11     2278.01     2309.61     43.58 o 
 -16   4  11    17722.80    17319.75    155.69 o 
 -14   4  11     6464.95     6183.75     74.43 o 
 -12   4  11     1560.83     1503.52     28.57 o 
 -10   4  11      542.86      543.82     29.19 o 
  -8   4  11     2590.00     2509.53     35.78 o 
  -6   4  11       39.61       21.66     11.24 o 
  -4   4  11     1829.22     1824.48     35.85 o 
  -2   4  11     2053.28     2053.79     37.96 o 
   0   4  11        2.85       12.32     14.00 o 
   2   4  11      126.47      101.27     19.04 o 
   4   4  11        9.09       10.50     18.12 o 
   6   4  11      134.72      114.61     24.78 o 
   8   4  11      463.22      464.67     64.01 o 
  10   4  11     1971.72     2111.45    183.87 o 
  12   4  11      911.06      879.33     84.76 o 
  14   4  11       90.66       71.40     58.64 o 
  16   4  11       46.88       81.94     87.94 o 
 -29   5  11        1.96      -15.37     36.04 o 
 -27   5  11      301.35      369.94     38.80 o 
 -25   5  11       35.76       32.70     21.61 o 
 -23   5  11      571.65      544.43     29.38 o 
 -21   5  11        9.55       27.96     17.08 o 
 -19   5  11     1795.30     1832.45     39.58 o 
 -17   5  11     1634.00     1632.25     38.80 o 
 -15   5  11     2188.32     2119.98     39.90 o 
 -13   5  11        0.05      -10.09     13.47 o 
 -11   5  11     3704.42     3614.08     48.86 o 
  -9   5  11       18.12       27.16     10.52 o 
  -7   5  11     1255.11     1333.09     28.70 o 
  -5   5  11        1.53       -9.06     14.66 o 
  -3   5  11      497.40      514.50     24.94 o 
  -1   5  11       50.40       64.49     17.90 o 
   1   5  11      188.05      159.11     20.67 o 
   3   5  11        3.57        4.65     16.43 o 
   5   5  11      370.29      455.40     34.96 o 
   7   5  11      320.64      428.77     48.24 o 
   9   5  11        2.83       46.42     36.60 o 
  11   5  11       17.48       36.79     40.57 o 
  13   5  11       12.95      -33.08     43.13 o 
  15   5  11      378.31      367.59     91.94 o 
 -28   6  11        2.48       -7.02     32.30 o 
 -26   6  11       15.13       10.22     30.60 o 
 -24   6  11       14.15       36.61     24.48 o 
 -22   6  11       16.16       21.07     19.75 o 
 -20   6  11        0.48      -16.71     16.71 o 
 -18   6  11       43.42       29.48     16.85 o 
 -16   6  11       11.42        1.82     15.06 o 
 -14   6  11      518.84      495.90     23.85 o 
 -12   6  11       96.59       92.12     16.96 o 
 -10   6  11      229.75      243.59     25.19 o 
  -8   6  11       63.00       81.75     16.94 o 
  -6   6  11      505.43      439.57     26.91 o 
  -4   6  11     1030.23      883.63     28.43 o 
  -2   6  11      343.78      334.46     22.87 o 
   0   6  11      119.05       91.99     19.32 o 
   2   6  11       53.60       37.51     20.43 o 
   4   6  11       92.48      123.44     26.70 o 
   6   6  11      217.14      203.45     29.28 o 
   8   6  11        2.51      -25.04     25.04 o 
  10   6  11        0.27        1.45     32.25 o 
  12   6  11        6.11       50.42     43.73 o 
 -27   7  11      162.27      108.40     46.86 o 
 -25   7  11      265.01      246.37     44.52 o 
 -23   7  11      824.00      881.13     53.50 o 
 -21   7  11      812.98      836.52     39.88 o 
 -19   7  11        1.02       -5.22     17.64 o 
 -17   7  11       12.15      -16.83     16.83 o 
 -15   7  11      351.25      343.63     24.25 o 
 -13   7  11     1546.28     1556.71     39.09 o 
 -11   7  11     1186.51     1075.62     33.69 o 
  -9   7  11     2119.97     1988.54     44.72 o 
  -7   7  11      190.66      190.42     21.16 o 
  -5   7  11      692.33      707.10     30.26 o 
  -3   7  11      255.15      288.89     24.63 o 
  -1   7  11      101.27       84.54     14.48 o 
   1   7  11      130.22      140.61     20.53 o 
   3   7  11     1537.21     1415.48     46.76 o 
   5   7  11      672.68      631.62     39.65 o 
   7   7  11       83.77       92.54     33.32 o 
   9   7  11      192.59      270.35     52.91 o 
  11   7  11        1.61      -38.72     52.98 o 
 -24   8  11        5.44       22.26     43.22 o 
 -22   8  11      185.67      193.90     48.67 o 
 -20   8  11      273.17      226.76     36.94 o 
 -18   8  11       14.58      -13.77     24.61 o 
 -16   8  11        0.00      -17.35     17.35 o 
 -14   8  11       66.95       45.83     18.22 o 
 -12   8  11       32.57        0.87     17.06 o 
 -10   8  11       37.08        5.84     17.26 o 
  -8   8  11      158.42      106.82     19.77 o 
  -6   8  11      253.39      211.11     23.07 o 
  -4   8  11       23.85       22.79     17.98 o 
  -2   8  11        0.06        1.82     18.86 o 
   0   8  11     1093.81     1083.06     39.65 o 
   2   8  11     1036.18     1045.21     50.50 o 
   4   8  11      972.25     1067.57    107.01 o 
   6   8  11     1343.59     1415.77     68.57 o 
   8   8  11       96.52      193.82     64.60 o 
  10   8  11       59.80      135.91     79.94 o 
 -21   9  11      520.17      586.60     77.02 o 
 -19   9  11       50.56       52.15     35.58 o 
 -17   9  11        0.50       14.52     26.43 o 
 -15   9  11       47.50       14.42     26.42 o 
 -13   9  11      490.96      474.92     37.01 o 
 -11   9  11        9.43        2.10     19.52 o 
  -9   9  11      130.38       86.82     21.99 o 
  -7   9  11      274.60      232.86     27.13 o 
  -5   9  11       44.92       33.06     20.23 o 
  -3   9  11        4.73       14.71     25.13 o 
  -1   9  11        0.07       -9.00     27.88 o 
   1   9  11        0.79       51.59     36.78 o 
   3   9  11      366.57      304.18     65.70 o 
   5   9  11     1108.83     1083.65    276.81 o 
   7   9  11      592.12      607.58    123.91 o 
 -18  10  11        1.33       16.82     39.51 o 
 -16  10  11       32.10       43.88     37.14 o 
 -14  10  11       11.80      -11.14     30.45 o 
 -12  10  11       29.37       53.74     32.67 o 
 -10  10  11       43.92       61.88     32.48 o 
  -8  10  11        3.64       25.40     24.35 o 
  -6  10  11       52.04       68.69     32.08 o 
  -4  10  11       31.61       37.36     34.88 o 
  -2  10  11        8.86       71.70     43.08 o 
   0  10  11       15.64      -16.31     51.86 o 
   2  10  11       75.51       76.50     56.32 o 
  -9  11  11        0.04      -15.36     44.17 o 
  -7  11  11      163.76      130.68     54.63 o 
 -32   0  12      566.57      565.61    115.92 o 
 -30   0  12      352.68      427.01     68.14 o 
 -28   0  12      468.04      520.77     49.67 o 
 -26   0  12       62.40       57.09     30.99 o 
 -24   0  12     1731.40     1772.55     73.78 o 
 -22   0  12      490.87      550.54     34.61 o 
 -20   0  12     4972.23     4773.26     89.01 o 
 -18   0  12      479.17      381.80     30.72 o 
 -16   0  12     2418.38     2717.66     62.91 o 
 -14   0  12     1130.91      990.73     87.12 o 
 -12   0  12       13.62       13.32     21.85 o 
 -10   0  12      657.46      808.61     47.68 o 
  -8   0  12     3263.64     3130.68     85.63 o 
  -6   0  12      301.75      440.38     24.91 o 
  -4   0  12      112.83       94.09     18.30 o 
  -2   0  12      336.00      295.52     22.39 o 
   0   0  12      964.14      998.77     46.00 o 
   2   0  12    30604.43    29570.65    452.93 o 
   4   0  12      421.36      447.71     45.23 o 
   6   0  12     2290.98     2204.63     78.34 o 
   8   0  12      522.10      408.60     56.91 o 
  10   0  12     1259.09     1560.92    117.92 o 
  12   0  12        1.66       13.99     61.96 o 
 -31   1  12       41.10       47.56     41.77 o 
 -29   1  12       56.63       34.03     24.90 o 
 -27   1  12      110.10      106.51     23.29 o 
 -25   1  12      175.74      137.65     22.91 o 
 -23   1  12       17.64        2.19     16.26 o 
 -21   1  12      529.23      503.16     22.86 o 
 -19   1  12      347.79      410.89     20.54 o 
 -17   1  12     1704.10     1715.97     34.94 o 
 -15   1  12      594.72      661.26     24.72 o 
 -13   1  12     3775.12     3949.67     52.41 o 
 -11   1  12      552.93      650.91     23.37 o 
  -9   1  12      676.07      617.94     23.09 o 
  -7   1  12       46.60       29.16     13.67 o 
  -5   1  12      830.81      785.18     27.77 o 
  -3   1  12      344.79      342.20     16.15 o 
  -1   1  12       53.99       29.92     14.45 o 
   1   1  12     4582.73     4578.55     65.58 o 
   3   1  12     1433.58     1435.56     44.72 o 
   5   1  12      756.01      860.34     42.00 o 
   7   1  12      352.17      318.02     33.32 o 
   9   1  12       40.04       58.78     28.74 o 
  11   1  12       45.52       47.97     59.96 o 
  13   1  12        0.11       -4.00     61.96 o 
 -32   2  12      148.99      144.56     53.10 o 
 -30   2  12       15.65       46.21     32.59 o 
 -28   2  12       57.96      108.43     27.35 o 
 -26   2  12      203.96      248.74     26.77 o 
 -24   2  12      345.77      359.80     23.62 o 
 -22   2  12      955.77      994.87     30.98 o 
 -20   2  12     3655.25     3830.44     52.61 o 
 -18   2  12       23.57       34.83     15.06 o 
 -16   2  12       42.70       23.18     15.33 o 
 -14   2  12     3324.16     3393.52     53.35 o 
 -12   2  12     1421.97     1433.46     29.39 o 
 -10   2  12      705.34      755.88     25.52 o 
  -8   2  12      240.41      200.69     15.09 o 
  -6   2  12       32.12       33.92     14.07 o 
  -4   2  12      448.61      467.52     23.08 o 
  -2   2  12      864.46      838.68     26.96 o 
   0   2  12       22.20       42.56     15.08 o 
   2   2  12      835.06      882.99     30.91 o 
   4   2  12     2449.30     2517.56     54.16 o 
   6   2  12      327.93      360.01     45.94 o 
   8   2  12      985.36      981.40     53.88 o 
  10   2  12        6.48       -1.69     73.95 o 
  12   2  12       74.86       93.94     71.95 o 
  14   2  12        0.38      -39.97     67.95 o 
 -31   3  12       62.99       69.31     48.07 o 
 -29   3  12       17.23        4.02     28.17 o 
 -27   3  12       12.56        8.00     29.27 o 
 -25   3  12       33.89       40.20     20.00 o 
 -23   3  12      447.18      484.33     26.27 o 
 -21   3  12       15.06       25.14     15.92 o 
 -19   3  12     2136.94     2172.80     43.35 o 
 -17   3  12     1163.36     1085.16     29.00 o 
 -15   3  12     1297.32     1297.64     30.54 o 
 -13   3  12      104.92      122.68     15.38 o 
 -11   3  12      396.73      426.59     20.28 o 
  -9   3  12       15.76        2.81     13.26 o 
  -7   3  12     1714.52     1628.58     35.38 o 
  -5   3  12     4176.54     3810.17     56.29 o 
  -3   3  12     1600.38     1746.65     36.30 o 
  -1   3  12     1063.84     1074.67     32.94 o 
   1   3  12     2080.84     2063.92     41.68 o 
   3   3  12       12.10       14.21     16.49 o 
   5   3  12     1254.40     1135.02     41.20 o 
   7   3  12      251.53      284.61     33.30 o 
   9   3  12        2.46        0.09     47.33 o 
  11   3  12       31.22      -32.98     45.22 o 
  13   3  12      556.03      573.60    107.93 o 
  15   3  12       59.59       95.93     85.94 o 
 -30   4  12        1.63       16.95     33.77 o 
 -28   4  12        2.79       13.05     25.97 o 
 -26   4  12       38.80       -3.25     24.07 o 
 -24   4  12        6.23      -18.82     18.82 o 
 -22   4  12      157.74      177.71     28.97 o 
 -20   4  12      795.54      871.98     31.12 o 
 -18   4  12      192.64      224.80     21.07 o 
 -16   4  12       63.93       92.06     17.83 o 
 -14   4  12     2319.00     2405.86     40.41 o 
 -12   4  12      319.32      346.45     19.36 o 
 -10   4  12      428.09      448.35     21.38 o 
  -8   4  12       27.99        9.28     13.76 o 
  -6   4  12     1299.49     1310.47     30.29 o 
  -4   4  12      846.31      868.06     26.07 o 
  -2   4  12        0.02       -8.11     14.06 o 
   0   4  12       26.58       26.29     16.88 o 
   2   4  12      217.83      189.46     23.47 o 
   4   4  12       31.93       17.09     19.86 o 
   6   4  12      360.55      266.85     37.37 o 
   8   4  12      323.22      327.77     46.76 o 
  10   4  12        1.11       -8.58     47.99 o 
  12   4  12      242.64      288.65     66.58 o 
  14   4  12       91.07      189.87     87.94 o 
 -29   5  12      119.20       87.98     41.37 o 
 -27   5  12       12.63       10.41     31.30 o 
 -25   5  12      349.18      334.00     31.13 o 
 -23   5  12       22.67        4.51     20.32 o 
 -21   5  12       66.77       51.16     19.31 o 
 -19   5  12        7.59       -2.79     17.97 o 
 -17   5  12      408.15      404.71     26.52 o 
 -15   5  12       36.85       20.44     16.30 o 
 -13   5  12      780.89      773.04     27.56 o 
 -11   5  12     3195.77     3284.88     50.10 o 
  -9   5  12      213.35      212.57     17.10 o 
  -7   5  12     1094.04     1004.71     31.18 o 
  -5   5  12       36.55       35.29     15.30 o 
  -3   5  12      800.91      732.09     31.28 o 
  -1   5  12        5.09       15.82     17.53 o 
   1   5  12       42.95       19.09     17.48 o 
   3   5  12      634.84      619.88     34.81 o 
   5   5  12        0.05       13.86     22.91 o 
   7   5  12      811.74      964.95     62.84 o 
   9   5  12        0.18       64.09     38.79 o 
  11   5  12      253.86      243.63     51.41 o 
  13   5  12      101.25       69.60     59.95 o 
 -28   6  12      276.76      219.09     45.82 o 
 -26   6  12        2.63      -15.60     31.05 o 
 -24   6  12       22.01       40.21     27.83 o 
 -22   6  12      424.37      533.93     33.23 o 
 -20   6  12      209.36      190.03     27.40 o 
 -18   6  12      249.72      253.87     22.01 o 
 -16   6  12      506.69      504.03     31.21 o 
 -14   6  12        5.05      -15.08     15.08 o 
 -12   6  12      124.17      115.94     19.10 o 
 -10   6  12      715.16      769.29     33.02 o 
  -8   6  12      468.83      514.54     26.88 o 
  -6   6  12       13.92        6.95     14.04 o 
  -4   6  12      595.46      595.67     25.84 o 
  -2   6  12      669.90      676.60     29.45 o 
   0   6  12       22.50       -2.98     19.59 o 
   2   6  12     1194.84     1092.54     43.10 o 
   4   6  12      187.94      179.34     29.51 o 
   6   6  12       75.20       -1.29     29.06 o 
   8   6  12      271.99      293.80     41.78 o 
  10   6  12     1331.45     1439.24     84.48 o 
  12   6  12       26.06      -34.96     58.64 o 
 -25   7  12       29.99      -37.97     46.17 o 
 -23   7  12       76.88       88.75     38.87 o 
 -21   7  12        6.28       12.10     24.20 o 
 -19   7  12        3.72      -18.40     20.09 o 
 -17   7  12      164.94      150.91     21.25 o 
 -15   7  12      364.09      391.41     26.06 o 
 -13   7  12        0.79      -16.34     16.34 o 
 -11   7  12      370.23      341.66     24.91 o 
  -9   7  12        4.95       31.62     18.62 o 
  -7   7  12       72.11       52.76     18.98 o 
  -5   7  12      551.88      637.22     32.28 o 
  -3   7  12       38.47       22.20     19.05 o 
  -1   7  12      158.18      152.17     25.40 o 
   1   7  12       73.63       65.14     20.46 o 
   3   7  12       98.48       71.06     26.44 o 
   5   7  12       28.70        2.54     37.34 o 
   7   7  12      518.13      555.88     79.14 o 
   9   7  12      124.32      168.51     63.55 o 
 -24   8  12       65.71       27.58     52.98 o 
 -22   8  12      136.60      128.34     48.43 o 
 -20   8  12        0.15        8.68     34.48 o 
 -18   8  12      171.79      193.52     30.00 o 
 -16   8  12       81.32       74.41     23.15 o 
 -14   8  12      451.50      451.00     31.11 o 
 -12   8  12        3.32       -5.95     17.64 o 
 -10   8  12     1478.49     1459.15     40.53 o 
  -8   8  12      157.09      144.79     21.33 o 
  -6   8  12       77.04       55.24     19.85 o 
  -4   8  12      149.02      201.65     25.11 o 
  -2   8  12       32.86       18.52     28.29 o 
   0   8  12       56.10       53.20     25.74 o 
   2   8  12     1708.01     1763.95     51.22 o 
   4   8  12     2591.30     2707.12     96.84 o 
   6   8  12      110.78      115.28     57.22 o 
   8   8  12        7.06       51.96     79.94 o 
 -21   9  12      199.90      141.02    137.90 o 
 -19   9  12        0.00      -33.06     33.06 o 
 -17   9  12      162.97      143.07     41.09 o 
 -15   9  12      137.03      182.29     48.03 o 
 -13   9  12       87.67       68.15     27.00 o 
 -11   9  12      885.71      874.33     41.43 o 
  -9   9  12      346.01      333.80     31.25 o 
  -7   9  12       31.02       50.23     23.81 o 
  -5   9  12      317.01      357.42     33.16 o 
  -3   9  12       18.79        2.04     25.53 o 
  -1   9  12      366.52      366.85     53.48 o 
   1   9  12      334.93      280.56     49.90 o 
   3   9  12     1455.16     1192.08    161.89 o 
   5   9  12     1872.06     1950.66    183.87 o 
 -16  10  12      111.44      119.26     59.62 o 
 -14  10  12        1.81      -34.77     35.90 o 
 -12  10  12       30.76       42.80     31.19 o 
 -10  10  12      163.98      153.94     33.52 o 
  -8  10  12       46.17       67.57     28.12 o 
  -6  10  12       43.10       29.61     30.72 o 
  -4  10  12       84.89       41.08     37.38 o 
  -2  10  12      204.34      240.44     52.41 o 
   0  10  12       11.82      -69.95     69.95 o 
 -31   1  13      149.64      134.08     44.99 o 
 -29   1  13      105.90       74.99     26.13 o 
 -27   1  13       12.03       33.52     22.13 o 
 -25   1  13      463.02      462.43     27.42 o 
 -23   1  13       64.68       39.98     17.52 o 
 -21   1  13     2296.41     2130.34     44.41 o 
 -19   1  13      291.00      340.02     22.55 o 
 -17   1  13      280.84      249.18     20.83 o 
 -15   1  13     1723.38     1568.06     37.05 o 
 -13   1  13       20.64       -7.20     14.63 o 
 -11   1  13     3569.27     3372.62     49.10 o 
  -9   1  13      812.83      887.20     27.72 o 
  -7   1  13        0.79      -13.24     13.24 o 
  -5   1  13      604.84      614.58     20.07 o 
  -3   1  13       57.53       31.72     14.28 o 
  -1   1  13        2.19      -15.04     15.04 o 
   1   1  13      958.94      905.19     32.27 o 
   3   1  13      153.22      158.18     23.27 o 
   5   1  13      251.81      324.41     29.96 o 
   7   1  13      418.46      413.93     36.96 o 
   9   1  13       67.40       70.68     46.57 o 
  11   1  13      136.66      211.85     79.94 o 
 -30   2  13       15.96        3.26     30.33 o 
 -28   2  13       22.94        1.65     26.51 o 
 -26   2  13      779.38      886.84     35.78 o 
 -24   2  13       71.28      101.53     18.98 o 
 -22   2  13      447.70      437.88     25.05 o 
 -20   2  13      125.38      112.75     18.10 o 
 -18   2  13      756.29      759.96     27.44 o 
 -16   2  13       73.73       73.87     16.24 o 
 -14   2  13      315.82      331.13     19.91 o 
 -12   2  13     2895.10     2617.63     42.78 o 
 -10   2  13     1988.96     1981.53     34.89 o 
  -8   2  13        8.68      -11.24     11.24 o 
  -6   2  13       22.77       23.78     10.92 o 
  -4   2  13     1436.59     1433.05     34.21 o 
  -2   2  13     2025.16     1967.98     39.57 o 
   0   2  13       56.21       46.70     15.53 o 
   2   2  13      131.44      150.40     24.76 o 
   4   2  13       53.44       43.53     19.76 o 
   6   2  13      221.64      309.59     35.04 o 
   8   2  13        3.90      -14.13     29.47 o 
  10   2  13       22.33       -6.00     65.95 o 
  12   2  13      343.69      383.74     95.93 o 
  14   2  13       71.01       47.97     79.94 o 
 -31   3  13       73.57       57.74     40.76 o 
 -29   3  13        0.00       -5.86     31.03 o 
 -27   3  13      141.98      117.57     29.55 o 
 -25   3  13       28.33       39.37     20.88 o 
 -23   3  13       84.84      114.89     20.43 o 
 -21   3  13       14.62       -2.08     16.33 o 
 -19   3  13      151.82      169.13     24.87 o 
 -17   3  13      486.38      507.28     23.16 o 
 -15   3  13     2769.89     2692.57     44.30 o 
 -13   3  13      323.25      283.42     18.32 o 
 -11   3  13       56.27       67.35     16.33 o 
  -9   3  13      835.97      740.44     25.45 o 
  -7   3  13      696.56      611.00     23.99 o 
  -5   3  13      158.36      119.58     15.69 o 
  -3   3  13      145.55      133.07     18.43 o 
  -1   3  13      179.24      192.73     21.39 o 
   1   3  13        7.47      -14.76     14.76 o 
   3   3  13        4.88      -12.39     19.77 o 
   5   3  13      264.88      344.28     35.01 o 
   7   3  13      641.64      670.09     50.30 o 
   9   3  13       86.75       45.33     39.98 o 
  11   3  13      145.66       27.98     75.95 o 
  13   3  13       28.21      -27.98     79.94 o 
 -30   4  13      712.66      832.12     56.73 o 
 -28   4  13      699.32      813.67     49.66 o 
 -26   4  13       92.24       71.43     28.04 o 
 -24   4  13      458.86      445.60     30.81 o 
 -22   4  13      603.82      677.91     33.90 o 
 -20   4  13      543.08      540.94     30.32 o 
 -18   4  13      120.65      100.28     21.13 o 
 -16   4  13      518.88      528.95     27.36 o 
 -14   4  13       50.59       33.73     14.88 o 
 -12   4  13      423.17      431.11     22.05 o 
 -10   4  13       26.33      -10.29     13.47 o 
  -8   4  13     1925.67     1884.71     41.43 o 
  -6   4  13     1022.35     1053.32     33.06 o 
  -4   4  13     1153.33     1177.78     39.77 o 
  -2   4  13     1331.42     1248.50     35.20 o 
   0   4  13      313.97      304.09     25.17 o 
   2   4  13        0.74       -5.15     17.48 o 
   4   4  13       15.83       20.75     24.04 o 
   6   4  13      294.16      241.49     39.63 o 
   8   4  13      203.65      174.85     44.09 o 
  10   4  13        0.05      -24.35     38.31 o 
  12   4  13      162.19      136.50     61.17 o 
 -29   5  13      174.49      204.29     46.61 o 
 -27   5  13        1.25      -12.99     33.67 o 
 -25   5  13       40.13       20.81     24.15 o 
 -23   5  13        0.40      -20.43     20.43 o 
 -21   5  13       46.99       54.37     21.14 o 
 -19   5  13      150.74      125.84     22.24 o 
 -17   5  13       56.41       53.16     18.48 o 
 -15   5  13      274.66      283.23     23.99 o 
 -13   5  13      221.71      215.26     20.61 o 
 -11   5  13     1216.98     1153.56     36.17 o 
  -9   5  13      122.56      103.28     16.38 o 
  -7   5  13       11.99        1.73     14.28 o 
  -5   5  13     1179.30     1186.82     43.94 o 
  -3   5  13     1018.76      971.87     33.87 o 
  -1   5  13      267.27      251.46     24.68 o 
   1   5  13      255.98      208.44     29.05 o 
   3   5  13       69.60       68.99     26.96 o 
   5   5  13     1009.78     1130.91     86.83 o 
   7   5  13      117.97      113.38     78.95 o 
   9   5  13      185.39      110.30     55.17 o 
  11   5  13      493.36      467.07    187.87 o 
 -26   6  13      248.16      280.07     40.88 o 
 -24   6  13        4.69        1.11     25.72 o 
 -22   6  13       64.82       44.41     24.86 o 
 -20   6  13       71.78       62.13     19.16 o 
 -18   6  13        0.08      -15.65     15.65 o 
 -16   6  13       36.45       22.36     17.69 o 
 -14   6  13     1603.59     1676.02     41.13 o 
 -12   6  13      242.85      253.42     25.59 o 
 -10   6  13       12.68      -17.76     17.76 o 
  -8   6  13      101.15       74.81     14.51 o 
  -6   6  13       81.19       55.87     17.43 o 
  -4   6  13      192.03      172.08     23.23 o 
  -2   6  13      174.72      196.48     22.48 o 
   0   6  13      481.45      500.88     37.99 o 
   2   6  13       35.69       26.29     22.75 o 
   4   6  13      196.13      205.47     44.04 o 
   6   6  13        8.33      -26.43     43.20 o 
   8   6  13      314.99      265.82     97.93 o 
  10   6  13       41.50       62.10     60.57 o 
 -25   7  13      164.46      165.94     47.43 o 
 -23   7  13       27.43       21.96     35.46 o 
 -21   7  13       65.83       49.63     28.48 o 
 -19   7  13       14.73       -6.21     21.39 o 
 -17   7  13       31.91       10.76     18.83 o 
 -15   7  13      121.56       95.43     20.65 o 
 -13   7  13       25.67       11.43     17.83 o 
 -11   7  13       12.73       12.29     18.36 o 
  -9   7  13      100.46       61.15     20.55 o 
  -7   7  13      142.64      169.64     24.16 o 
  -5   7  13      429.02      355.36     30.32 o 
  -3   7  13       82.38       38.93     18.10 o 
  -1   7  13        0.89      -19.37     19.45 o 
   1   7  13      463.47      454.86     32.25 o 
   3   7  13     1118.40     1228.43     67.50 o 
   5   7  13      392.73      247.22     64.96 o 
   7   7  13      411.64      339.66     72.77 o 
 -22   8  13        7.55        0.60     41.20 o 
 -20   8  13      194.61      168.22     43.47 o 
 -18   8  13       85.57      113.16     28.94 o 
 -16   8  13       42.86       22.09     27.97 o 
 -14   8  13       18.10       13.49     21.30 o 
 -12   8  13        2.15        4.26     22.29 o 
 -10   8  13       11.44       15.47     19.07 o 
  -8   8  13        9.24       -2.25     19.52 o 
  -6   8  13       24.66       18.14     22.46 o 
  -4   8  13      447.30      481.11     35.05 o 
  -2   8  13       41.97       25.84     25.22 o 
   0   8  13       21.73       22.90     29.49 o 
   2   8  13        2.08       -4.06     23.97 o 
   4   8  13       72.35      104.65     56.48 o 
 -19   9  13      294.16      389.50     52.66 o 
 -17   9  13       93.70      104.93     41.04 o 
 -15   9  13        0.20        1.69     28.45 o 
 -13   9  13      199.84      228.72     32.09 o 
 -11   9  13      150.76      187.08     29.23 o 
  -9   9  13        0.90       13.58     24.60 o 
  -7   9  13       77.48       70.65     27.88 o 
  -5   9  13       13.28       35.75     28.90 o 
  -3   9  13        0.93        3.24     27.36 o 
  -1   9  13       16.40       33.81     42.00 o 
   1   9  13       18.07       46.78     41.03 o 
 -12  10  13      231.69      163.94     40.06 o 
 -10  10  13      215.71      232.00     33.63 o 
  -8  10  13        7.49       -2.44     27.29 o 
  -6  10  13      255.31      239.09     43.83 o 
  -4  10  13      114.97      104.39     45.24 o 
 -30   0  14       37.73        6.75     54.82 o 
 -28   0  14     1469.09     1655.81     76.15 o 
 -26   0  14      396.19      549.55     50.01 o 
 -24   0  14      364.34      363.69     34.04 o 
 -22   0  14     1029.09     1001.01     47.73 o 
 -20   0  14       39.77       38.88     25.17 o 
 -18   0  14      649.89      682.02     38.69 o 
 -16   0  14      124.47       90.44     24.05 o 
 -14   0  14     4850.34     4628.12    112.46 o 
 -12   0  14      144.62      157.86     29.91 o 
 -10   0  14     1079.67     1004.67     69.52 o 
  -8   0  14     1292.57     1342.95     53.78 o 
  -6   0  14     3328.63     3377.81     62.07 o 
  -4   0  14      159.35      134.72     27.98 o 
  -2   0  14     4864.26     4689.20    113.66 o 
   0   0  14      784.43      778.36     46.81 o 
   2   0  14      538.52      562.84     42.99 o 
   4   0  14     1091.50     1083.94     63.65 o 
   6   0  14      342.96      319.30     57.22 o 
   8   0  14       91.09       88.28     51.96 o 
 -31   1  14       13.58       31.87     44.94 o 
 -29   1  14        1.79        5.27     28.68 o 
 -27   1  14        8.81       -3.14     24.00 o 
 -25   1  14        0.16       -2.92     18.37 o 
 -23   1  14       11.58      -16.07     16.07 o 
 -21   1  14     1881.64     2044.82     49.65 o 
 -19   1  14     2781.62     2772.66     51.18 o 
 -17   1  14      125.79      118.37     19.24 o 
 -15   1  14      190.09      196.65     20.12 o 
 -13   1  14       69.24      103.14     16.75 o 
 -11   1  14     4641.93     4348.97     64.22 o 
  -9   1  14       15.14      -13.22     13.22 o 
  -7   1  14      332.52      321.11     17.34 o 
  -5   1  14       89.90       79.96     15.00 o 
  -3   1  14      147.99      163.59     18.18 o 
  -1   1  14      308.86      399.09     26.05 o 
   1   1  14       16.26      -18.74     18.74 o 
   3   1  14     1039.73      976.66     68.67 o 
   5   1  14      130.05      136.20     27.00 o 
   7   1  14      829.26      984.59     83.66 o 
   9   1  14        9.07      -53.96     65.95 o 
  11   1  14      818.03     1091.25    123.91 o 
 -30   2  14       29.90      -27.78     30.67 o 
 -28   2  14       46.03       43.50     28.23 o 
 -26   2  14      115.93      148.99     25.31 o 
 -24   2  14       35.31       53.00     18.67 o 
 -22   2  14       20.50        6.44     17.22 o 
 -20   2  14       88.02      116.96     19.50 o 
 -18   2  14     1084.91     1113.20     32.88 o 
 -16   2  14      367.76      375.01     30.46 o 
 -14   2  14       31.73       23.20     15.26 o 
 -12   2  14      383.36      366.47     21.78 o 
 -10   2  14      480.44      463.19     22.83 o 
  -8   2  14      443.58      396.48     21.82 o 
  -6   2  14      452.48      488.45     22.96 o 
  -4   2  14     3303.43     3163.98     54.89 o 
  -2   2  14      193.85      180.47     20.16 o 
   0   2  14        8.61       38.53     21.22 o 
   2   2  14      488.15      533.68     42.31 o 
   4   2  14        2.65       25.85     23.92 o 
   6   2  14      388.29      497.07     41.07 o 
   8   2  14      633.51      635.79     77.38 o 
  10   2  14      435.52      681.53    111.92 o 
  12   2  14      163.42      185.87     85.94 o 
 -29   3  14        6.97      -10.29     31.58 o 
 -27   3  14      171.82      222.15     31.44 o 
 -25   3  14      612.87      663.08     36.39 o 
 -23   3  14      136.48      130.92     21.25 o 
 -21   3  14       12.92        4.79     19.16 o 
 -19   3  14       66.20       33.99     17.64 o 
 -17   3  14     5403.63     5648.40     85.24 o 
 -15   3  14      529.08      545.38     25.17 o 
 -13   3  14       41.05       38.52     15.64 o 
 -11   3  14      901.63      872.63     28.57 o 
  -9   3  14     2994.43     2899.97     50.09 o 
  -7   3  14        9.68       18.52     14.76 o 
  -5   3  14        1.82        0.17     15.11 o 
  -3   3  14     1109.25     1063.44     36.47 o 
  -1   3  14      332.42      279.31     24.28 o 
   1   3  14      356.96      329.56     30.32 o 
   3   3  14      258.54      289.03     34.45 o 
   5   3  14      213.84      246.02     56.25 o 
   7   3  14       86.33       73.50     36.91 o 
   9   3  14       60.81       69.20     50.82 o 
  11   3  14       27.20      107.93     93.94 o 
 -28   4  14       53.12       77.70     50.77 o 
 -26   4  14      117.03       85.74     28.55 o 
 -24   4  14       55.51        0.33     23.01 o 
 -22   4  14       13.08      -19.22     19.65 o 
 -20   4  14       22.75      -18.80     18.80 o 
 -18   4  14        8.14       12.06     19.49 o 
 -16   4  14     2539.19     2561.19     45.44 o 
 -14   4  14      319.63      332.65     21.72 o 
 -12   4  14      142.96      158.03     19.33 o 
 -10   4  14      373.32      389.38     25.46 o 
  -8   4  14        8.31       10.33     16.68 o 
  -6   4  14      855.27      844.10     32.05 o 
  -4   4  14     1026.02     1050.86     31.25 o 
  -2   4  14      913.62      990.68     52.61 o 
   0   4  14       55.48       53.33     25.02 o 
   2   4  14      345.65      409.40     32.68 o 
   4   4  14       41.67       11.32     30.78 o 
   6   4  14       56.64       47.86     50.19 o 
   8   4  14      167.90      219.60     61.17 o 
  10   4  14      577.16      761.52     82.23 o 
 -27   5  14      177.32      221.08     36.56 o 
 -25   5  14        0.35       36.03     24.55 o 
 -23   5  14       33.00       13.65     23.35 o 
 -21   5  14        4.37       -7.96     20.71 o 
 -19   5  14      166.96      109.33     21.80 o 
 -17   5  14      221.28      206.84     24.20 o 
 -15   5  14     1362.96     1447.87     44.29 o 
 -13   5  14     3158.15     3163.88     51.04 o 
 -11   5  14       91.49       77.39     16.94 o 
  -9   5  14      428.68      439.80     35.66 o 
  -7   5  14        6.53      -16.46     16.46 o 
  -5   5  14      735.21      691.82     29.70 o 
  -3   5  14      608.99      583.29     28.75 o 
  -1   5  14        0.30       -3.98     19.34 o 
   1   5  14     1012.27     1119.75     44.78 o 
   3   5  14      117.61       66.72     32.87 o 
   5   5  14      188.33      278.94     61.04 o 
   7   5  14       99.95      107.83     55.69 o 
   9   5  14       51.93       57.96     79.94 o 
 -26   6  14      415.79      546.04     63.40 o 
 -24   6  14      142.39      205.21     35.33 o 
 -22   6  14      167.34      146.14     40.23 o 
 -20   6  14      181.96      207.36     27.55 o 
 -18   6  14       14.73       -7.95     18.23 o 
 -16   6  14        6.42       -5.67     17.53 o 
 -14   6  14     1312.29     1367.92     47.30 o 
 -12   6  14       55.23       55.00     20.87 o 
 -10   6  14        2.63       12.80     20.65 o 
  -8   6  14      142.13      140.43     20.40 o 
  -6   6  14       22.88       18.62     19.48 o 
  -4   6  14       54.83       53.94     18.60 o 
  -2   6  14      115.51       92.47     21.62 o 
   0   6  14      562.16      610.34     46.03 o 
   2   6  14       12.07       39.94     30.25 o 
   4   6  14      596.40      459.63     81.01 o 
   6   6  14       72.99      139.90     87.94 o 
   8   6  14       11.70      133.91     89.94 o 
 -25   7  14        6.17       -2.45     42.15 o 
 -23   7  14       39.94       42.48     37.46 o 
 -21   7  14       49.43       80.36     30.03 o 
 -19   7  14        2.89        0.00     27.39 o 
 -17   7  14      347.43      385.41     34.92 o 
 -15   7  14      122.22       84.86     21.08 o 
 -13   7  14      219.05      208.06     24.53 o 
 -11   7  14       29.30       32.42     21.19 o 
  -9   7  14      828.22      933.44     45.46 o 
  -7   7  14        4.33      -19.92     21.38 o 
  -5   7  14      142.90      129.83     30.21 o 
  -3   7  14        1.85       53.87     21.44 o 
  -1   7  14      149.17      122.15     26.12 o 
   1   7  14      371.81      432.78     39.60 o 
   3   7  14       62.91       -4.66     52.98 o 
   5   7  14      923.26     1063.78     98.65 o 
 -22   8  14      154.17      191.56    143.90 o 
 -20   8  14      196.26      153.08     38.44 o 
 -18   8  14       26.89       16.16     29.12 o 
 -16   8  14      225.52      266.86     33.51 o 
 -14   8  14       54.68        8.29     26.74 o 
 -12   8  14      331.11      360.51     33.83 o 
 -10   8  14       14.83       -8.39     25.16 o 
  -8   8  14      543.55      615.09     42.77 o 
  -6   8  14       74.67       71.27     29.31 o 
  -4   8  14      376.64      356.78     42.52 o 
  -2   8  14        7.48        7.90     31.17 o 
   0   8  14      186.45      198.86     42.07 o 
   2   8  14      420.21      311.29     58.86 o 
 -17   9  14       96.57      143.98     44.00 o 
 -15   9  14       31.18       23.21     30.27 o 
 -13   9  14      324.44      380.60     39.70 o 
 -11   9  14      400.34      421.82     44.30 o 
  -9   9  14      323.14      271.00     34.87 o 
  -7   9  14      551.43      587.80     48.73 o 
  -5   9  14       14.46       37.81     30.90 o 
  -3   9  14        7.86      -27.34     32.02 o 
  -1   9  14        5.61      -67.95     67.95 o 
 -31   1  15       42.46       79.94     75.95 o 
 -29   1  15       28.23       -2.39     27.77 o 
 -27   1  15      520.06      644.49     41.54 o 
 -25   1  15     1252.47     1353.60     51.37 o 
 -23   1  15     1154.59     1073.04     51.36 o 
 -21   1  15      149.19      124.74     20.83 o 
 -19   1  15      122.51      124.18     19.89 o 
 -17   1  15      184.64      216.56     21.96 o 
 -15   1  15     1517.55     1433.25     38.00 o 
 -13   1  15     1630.67     1611.79     38.70 o 
 -11   1  15      295.66      237.90     20.03 o 
  -9   1  15       45.46       74.51     15.99 o 
  -7   1  15     1988.76     1940.93     37.97 o 
  -5   1  15       64.53       41.25     16.89 o 
  -3   1  15        4.91       10.32     17.99 o 
  -1   1  15        0.74       29.09     21.85 o 
   1   1  15      570.29      449.95     34.15 o 
   3   1  15      576.14      490.81     36.44 o 
   5   1  15     2807.19     2554.35     90.29 o 
   7   1  15     2967.68     3069.57    108.15 o 
   9   1  15       15.75      -35.98     71.95 o 
 -30   2  15      111.25       85.02     35.47 o 
 -28   2  15        2.18       10.53     27.72 o 
 -26   2  15       11.63       14.04     22.63 o 
 -24   2  15      619.84      667.07     34.58 o 
 -22   2  15      164.27      134.96     20.70 o 
 -20   2  15       10.00        7.77     20.48 o 
 -18   2  15      533.33      541.56     30.05 o 
 -16   2  15      181.92      211.93     22.93 o 
 -14   2  15     2321.06     2318.51     61.48 o 
 -12   2  15       33.52       35.21     16.25 o 
 -10   2  15     1824.19     1809.30     41.06 o 
  -8   2  15       50.23       54.93     15.31 o 
  -6   2  15        1.66      -13.94     13.94 o 
  -4   2  15      107.94       62.49     20.00 o 
  -2   2  15       33.65       73.07     24.18 o 
   0   2  15       44.41       82.74     24.33 o 
   2   2  15      107.29       92.87     25.81 o 
   4   2  15      276.43      241.12     47.24 o 
   6   2  15       24.59       54.42     64.43 o 
   8   2  15      106.62       99.93     79.94 o 
  10   2  15       22.39       15.99     81.94 o 
 -29   3  15       22.13       23.88     41.54 o 
 -27   3  15        6.16       48.71     27.90 o 
 -25   3  15      133.01      151.77     29.93 o 
 -23   3  15      457.04      426.42     31.53 o 
 -21   3  15        2.17       -2.45     21.06 o 
 -19   3  15      659.45      597.26     29.55 o 
 -17   3  15      740.77      762.48     31.83 o 
 -15   3  15      400.03      342.90     27.39 o 
 -13   3  15      597.29      560.84     35.06 o 
 -11   3  15      110.98      117.13     18.28 o 
  -9   3  15      203.75      191.32     20.58 o 
  -7   3  15       16.73       11.77     15.46 o 
  -5   3  15       69.92       79.73     18.62 o 
  -3   3  15       56.98       59.79     20.38 o 
  -1   3  15      112.68       80.63     24.77 o 
   1   3  15       24.10        5.67     21.99 o 
   3   3  15       20.03       40.77     28.26 o 
   5   3  15      104.33       89.74     36.01 o 
   7   3  15      417.46      515.31     53.84 o 
   9   3  15       15.99      109.92     91.94 o 
 -28   4  15      700.94      872.21     52.82 o 
 -26   4  15       35.16       45.22     29.14 o 
 -24   4  15      109.30       93.29     26.46 o 
 -22   4  15        2.68       18.85     24.56 o 
 -20   4  15       20.71       19.93     22.29 o 
 -18   4  15     1355.57     1405.75     80.29 o 
 -16   4  15     7155.08     7230.73     93.48 o 
 -14   4  15     7249.77     7288.38     87.96 o 
 -12   4  15     2383.10     2371.52     50.44 o 
 -10   4  15      447.88      440.86     28.04 o 
  -8   4  15      129.33      129.28     21.12 o 
  -6   4  15       56.58       40.93     18.27 o 
  -4   4  15     3012.46     2865.31     53.68 o 
  -2   4  15      258.14      196.62     25.03 o 
   0   4  15      856.61      889.74     42.59 o 
   2   4  15       14.56       26.89     32.43 o 
   4   4  15       50.35       49.09     34.56 o 
   6   4  15     1450.51     1708.86     90.06 o 
   8   4  15       36.87      -67.95     67.95 o 
 -27   5  15       56.21       10.58     32.50 o 
 -25   5  15       17.78      -22.06     28.41 o 
 -23   5  15       18.19       35.42     26.39 o 
 -21   5  15        2.41      -22.93     22.93 o 
 -19   5  15       28.94       -2.06     20.04 o 
 -17   5  15      263.78      254.63     28.80 o 
 -15   5  15     2378.85     2402.63     77.03 o 
 -13   5  15      171.31      201.84     21.68 o 
 -11   5  15      370.34      386.51     23.56 o 
  -9   5  15      157.58      174.16     22.87 o 
  -7   5  15       96.19       88.87     20.99 o 
  -5   5  15        3.23       -7.26     17.40 o 
  -3   5  15      320.94      309.07     25.26 o 
  -1   5  15      212.90      247.67     33.08 o 
   1   5  15       29.46      -10.05     29.44 o 
   3   5  15       29.17      -10.91     38.53 o 
   5   5  15       96.88       30.71     55.70 o 
   7   5  15        3.38       49.97     83.94 o 
 -26   6  15       92.08      109.09     42.52 o 
 -24   6  15      129.78       50.95     36.35 o 
 -22   6  15       47.11       20.89     28.70 o 
 -20   6  15       59.74       60.79     28.28 o 
 -18   6  15       96.33      144.15     31.09 o 
 -16   6  15       21.73       -1.54     21.41 o 
 -14   6  15      312.09      290.69     30.36 o 
 -12   6  15      191.29      215.61     28.42 o 
 -10   6  15       82.77       50.62     16.84 o 
  -8   6  15        3.80        7.84     18.80 o 
  -6   6  15        1.18      -11.37     19.26 o 
  -4   6  15        9.85      -12.45     22.31 o 
  -2   6  15      338.90      343.78     31.38 o 
   0   6  15        4.53      -23.31     26.75 o 
   2   6  15        3.08       89.63     60.05 o 
   4   6  15       34.01       36.63     58.33 o 
 -23   7  15      411.51      488.14     87.26 o 
 -21   7  15      214.96      268.53     38.82 o 
 -19   7  15      573.70      684.15     47.24 o 
 -17   7  15       79.14       74.12     28.16 o 
 -15   7  15      580.28      667.94     42.61 o 
 -13   7  15      140.86       56.77     33.90 o 
 -11   7  15      386.14      406.67     36.23 o 
  -9   7  15      410.67      426.32     37.37 o 
  -7   7  15      654.61      669.19     46.80 o 
  -5   7  15       22.64        1.61     20.50 o 
  -3   7  15       89.57       79.54     25.68 o 
  -1   7  15      116.79      103.39     33.82 o 
   1   7  15       99.00       85.07     42.62 o 
   3   7  15      424.97      399.72    113.92 o 
 -20   8  15       16.23       -7.60     32.31 o 
 -18   8  15       22.82       49.09     31.07 o 
 -16   8  15        0.28       -4.07     28.45 o 
 -14   8  15      166.41      147.46     34.18 o 
 -12   8  15       22.02       29.80     27.13 o 
 -10   8  15       13.35       -5.67     27.93 o 
  -8   8  15      353.98      369.38     45.73 o 
  -6   8  15      325.77      296.70     42.62 o 
  -4   8  15       56.40       34.03     32.88 o 
  -2   8  15       16.66       15.71     33.33 o 
   0   8  15      339.10      354.95     56.22 o 
 -13   9  15       63.58       60.17     31.76 o 
 -11   9  15      290.43      331.13     40.36 o 
  -9   9  15       70.76       20.91     30.79 o 
  -7   9  15      356.28      349.82     50.18 o 
 -30   0  16        1.51       22.42     56.52 o 
 -28   0  16     1056.66     1107.51     68.31 o 
 -26   0  16        3.17       10.36     29.99 o 
 -24   0  16       18.27       21.93     27.12 o 
 -22   0  16      622.82      610.13     42.06 o 
 -20   0  16     1498.16     1516.04     72.46 o 
 -18   0  16      864.36      843.96     51.73 o 
 -16   0  16       63.56       77.67     25.83 o 
 -14   0  16       80.61       72.32     26.40 o 
 -12   0  16      149.36      119.01     24.25 o 
 -10   0  16     4853.11     4726.28    106.88 o 
  -8   0  16      322.81      310.46     34.17 o 
  -6   0  16      371.11      400.59     36.47 o 
  -4   0  16      140.54       90.85     27.49 o 
  -2   0  16      725.60      828.81     51.64 o 
   0   0  16      168.32      186.71     50.68 o 
   2   0  16      196.62       60.96     49.46 o 
   4   0  16     2361.65     2166.72    110.61 o 
   6   0  16     1392.51     1273.84    135.91 o 
   8   0  16       14.51       59.96     79.94 o 
 -29   1  16      276.18      265.30     38.67 o 
 -27   1  16       55.94       79.85     28.86 o 
 -25   1  16      168.01      172.25     26.72 o 
 -23   1  16      207.38      222.36     22.08 o 
 -21   1  16      233.13      239.48     26.32 o 
 -19   1  16       27.68       26.50     19.30 o 
 -17   1  16      693.68      703.27     33.78 o 
 -15   1  16      388.21      389.50     26.25 o 
 -13   1  16      233.50      221.32     21.67 o 
 -11   1  16     1443.01     1474.12     38.03 o 
  -9   1  16      564.83      529.97     29.10 o 
  -7   1  16        6.09        6.30     17.10 o 
  -5   1  16      160.76      143.54     20.88 o 
  -3   1  16       32.86       17.82     21.75 o 
  -1   1  16      235.19      219.54     39.18 o 
   1   1  16      275.71      213.28     30.29 o 
   3   1  16     1530.45     1452.61     65.91 o 
   5   1  16     1607.64     1475.60    104.12 o 
   7   1  16       30.47       52.36     57.22 o 
 -28   2  16       31.65       34.68     34.31 o 
 -26   2  16      232.08      245.98     32.55 o 
 -24   2  16        6.20       10.95     23.65 o 
 -22   2  16       89.93      100.53     22.19 o 
 -20   2  16        3.99      -10.89     19.09 o 
 -18   2  16      255.94      274.33     25.47 o 
 -16   2  16     1681.68     1744.86     44.38 o 
 -14   2  16       71.36       43.18     17.90 o 
 -12   2  16       28.40       31.30     17.31 o 
 -10   2  16      308.69      285.53     21.73 o 
  -8   2  16     2508.94     2562.69     45.60 o 
  -6   2  16      488.94      511.11     30.21 o 
  -4   2  16       50.57       42.92     20.87 o 
  -2   2  16        0.05       15.10     23.15 o 
   0   2  16      169.29      155.92     28.28 o 
   2   2  16      245.42      295.71     37.24 o 
   4   2  16        3.59      -17.09     29.57 o 
   6   2  16        0.78      106.59     59.31 o 
   8   2  16        6.76      177.88     89.94 o 
 -29   3  16        6.51       -1.96     36.73 o 
 -27   3  16      103.83      145.32     35.72 o 
 -25   3  16       24.53       37.91     26.88 o 
 -23   3  16        0.79       -9.51     20.88 o 
 -21   3  16        2.58       31.90     21.12 o 
 -19   3  16        9.11       32.83     20.93 o 
 -17   3  16        0.07      -17.47     17.47 o 
 -15   3  16     1147.50     1160.98     49.02 o 
 -13   3  16        5.64        6.11     17.96 o 
 -11   3  16       87.45       67.30     19.15 o 
  -9   3  16      512.13      448.51     27.06 o 
  -7   3  16      148.39      126.34     20.62 o 
  -5   3  16       58.95       85.01     21.46 o 
  -3   3  16        8.46       23.49     21.55 o 
  -1   3  16     1060.61     1109.08     58.25 o 
   1   3  16       96.15       71.29     30.19 o 
   3   3  16      292.67      343.17     46.29 o 
   5   3  16       40.34       72.34     44.14 o 
   7   3  16      314.44      291.88     68.53 o 
 -28   4  16      169.81      192.09     38.86 o 
 -26   4  16       97.68       89.69     34.75 o 
 -24   4  16      159.97      131.22     31.86 o 
 -22   4  16      207.39      160.53     32.09 o 
 -20   4  16        5.51       22.06     26.34 o 
 -18   4  16      107.89      142.04     23.25 o 
 -16   4  16      507.64      573.18     33.24 o 
 -14   4  16      330.30      291.26     30.50 o 
 -12   4  16        2.50        5.65     18.64 o 
 -10   4  16      730.02      736.35     33.37 o 
  -8   4  16      116.62      152.81     21.63 o 
  -6   4  16      169.46      144.29     22.91 o 
  -4   4  16       84.41       89.79     22.60 o 
  -2   4  16      700.54      779.57     39.76 o 
   0   4  16        8.18      -13.14     26.96 o 
   2   4  16        1.61      -28.06     37.69 o 
   4   4  16      143.25      195.14     51.99 o 
   6   4  16       73.89       84.48     60.05 o 
 -25   5  16       82.31       92.12     33.17 o 
 -23   5  16      408.76      421.29     41.00 o 
 -21   5  16       30.46       22.81     27.83 o 
 -19   5  16       44.68       20.90     24.34 o 
 -17   5  16       99.04      109.05     28.83 o 
 -15   5  16        0.17       26.54     18.07 o 
 -13   5  16        9.25      -14.34     19.34 o 
 -11   5  16        0.28       -4.29     20.55 o 
  -9   5  16      392.59      428.23     29.40 o 
  -7   5  16      196.93      148.53     22.47 o 
  -5   5  16       28.66       33.72     25.59 o 
  -3   5  16      205.90      201.59     30.98 o 
  -1   5  16       10.74      -13.78     27.62 o 
   1   5  16       23.75      -11.47     38.82 o 
   3   5  16       15.69       47.03     55.49 o 
   5   5  16      115.66       99.93     89.94 o 
 -24   6  16       25.79        1.79     37.57 o 
 -22   6  16       72.89       15.71     31.43 o 
 -20   6  16      287.81      370.04     44.84 o 
 -18   6  16     1005.75     1164.22     55.83 o 
 -16   6  16       91.58       36.85     31.05 o 
 -14   6  16       22.28       17.85     26.56 o 
 -12   6  16        0.61       53.55     26.91 o 
 -10   6  16      529.55      569.56     34.20 o 
  -8   6  16       15.79        5.70     22.79 o 
  -6   6  16       47.76       22.34     22.21 o 
  -4   6  16      126.14      191.92     31.73 o 
  -2   6  16       14.45       36.85     36.82 o 
   0   6  16        2.28      -45.43     47.71 o 
   2   6  16      471.35      558.06    120.92 o 
 -21   7  16        0.20      -29.35     29.89 o 
 -19   7  16      167.51      160.20     35.55 o 
 -17   7  16      321.96      323.00     39.62 o 
 -15   7  16      137.49      141.61     36.58 o 
 -13   7  16       50.63       38.03     31.88 o 
 -11   7  16      245.57      225.69     39.19 o 
  -9   7  16      319.59      385.77     49.07 o 
  -7   7  16      175.59      197.03     42.86 o 
  -5   7  16      301.99      331.20     49.10 o 
  -3   7  16        2.10      -34.74     34.74 o 
  -1   7  16       56.01       78.67     46.64 o 
 -16   8  16        1.17      -30.65     30.65 o 
 -14   8  16       11.59       36.35     30.62 o 
 -12   8  16       21.47       57.27     31.33 o 
 -10   8  16       43.80       30.94     36.67 o 
  -8   8  16       30.35      -21.35     40.10 o 
  -6   8  16       74.67       86.04     46.59 o 
 -29   1  17      124.42       71.75     41.14 o 
 -27   1  17        7.57       32.61     29.33 o 
 -25   1  17        7.85        7.23     22.58 o 
 -23   1  17      159.33      139.70     24.89 o 
 -21   1  17        1.54        8.89     20.06 o 
 -19   1  17      958.22      897.82     35.88 o 
 -17   1  17        0.75      -18.24     18.24 o 
 -15   1  17       38.69       -2.82     18.48 o 
 -13   1  17      479.32      533.59     27.00 o 
 -11   1  17       17.45        7.83     17.99 o 
  -9   1  17       46.87       55.45     18.90 o 
  -7   1  17      759.90      720.90     33.93 o 
  -5   1  17       16.22        9.69     19.70 o 
  -3   1  17       94.73       96.77     26.78 o 
  -1   1  17       63.31       53.08     26.91 o 
   1   1  17        4.89       35.51     33.75 o 
   3   1  17      248.97      192.84     51.58 o 
   5   1  17       41.49       81.90     48.35 o 
 -28   2  17        0.01        3.26     37.71 o 
 -26   2  17      261.03      316.58     36.49 o 
 -24   2  17      102.85       67.20     28.77 o 
 -22   2  17      170.33      172.52     28.36 o 
 -20   2  17        0.49      -15.87     19.25 o 
 -18   2  17        2.38       -7.79     18.78 o 
 -16   2  17       35.06        9.54     19.69 o 
 -14   2  17     2084.83     2169.93     48.98 o 
 -12   2  17     1036.46      953.99     32.17 o 
 -10   2  17       78.75       64.00     20.68 o 
  -8   2  17        0.34       -2.46     19.91 o 
  -6   2  17      422.86      478.54     32.17 o 
  -4   2  17       53.37       41.66     21.54 o 
  -2   2  17       12.04       12.55     25.49 o 
   0   2  17      179.71      150.05     35.16 o 
   2   2  17       79.75       46.45     35.64 o 
   4   2  17        2.00      106.94     60.05 o 
 -27   3  17      425.68      408.01     52.46 o 
 -25   3  17       15.13       23.45     29.59 o 
 -23   3  17       47.17       38.61     27.58 o 
 -21   3  17      785.67      815.49     43.67 o 
 -19   3  17       10.76        6.75     23.36 o 
 -17   3  17       71.38       62.26     20.78 o 
 -15   3  17      197.76      184.82     26.91 o 
 -13   3  17      782.64      795.99     35.38 o 
 -11   3  17      398.98      371.04     26.93 o 
  -9   3  17       20.07      -19.33     19.33 o 
  -7   3  17      236.40      246.40     26.68 o 
  -5   3  17        1.91        5.31     20.63 o 
  -3   3  17      179.65      114.48     26.57 o 
  -1   3  17       42.81        6.93     26.41 o 
   1   3  17      350.71      425.29     56.40 o 
   3   3  17      171.83      210.48     53.24 o 
   5   3  17        2.92        6.00     77.95 o 
 -26   4  17      468.60      509.49     50.54 o 
 -24   4  17      119.84      152.23     37.55 o 
 -22   4  17      113.60      126.84     32.71 o 
 -20   4  17      115.19      160.70     36.90 o 
 -18   4  17      288.93      267.72     47.06 o 
 -16   4  17      114.84      149.12     28.03 o 
 -14   4  17      753.75      786.09     37.78 o 
 -12   4  17     1825.43     1830.00     60.15 o 
 -10   4  17      189.95      231.12     24.22 o 
  -8   4  17       22.36       42.63     23.87 o 
  -6   4  17      161.42      188.64     26.97 o 
  -4   4  17       49.21       87.09     28.28 o 
  -2   4  17     1018.08     1028.86     48.94 o 
   0   4  17       12.41      -10.50     41.13 o 
   2   4  17       69.24       90.05     62.31 o 
 -25   5  17      175.82      103.24     51.90 o 
 -23   5  17       58.85       16.24     31.53 o 
 -21   5  17       75.67      113.29     49.23 o 
 -19   5  17       94.16       77.07     30.97 o 
 -17   5  17        1.19      -13.76     27.53 o 
 -15   5  17      190.09      224.79     30.29 o 
 -13   5  17      614.68      608.65     38.08 o 
 -11   5  17      220.48      228.49     30.20 o 
  -9   5  17      121.33       94.89     25.58 o 
  -7   5  17      121.29       43.60     25.74 o 
  -5   5  17      101.00      109.73     27.40 o 
  -3   5  17       30.82        7.71     31.26 o 
  -1   5  17      117.07      135.42     61.37 o 
   1   5  17      229.10      258.17     72.03 o 
 -22   6  17       32.38       -4.62     36.44 o 
 -20   6  17      334.84      454.69     49.12 o 
 -18   6  17       16.69       14.17     34.52 o 
 -16   6  17       67.90       91.21     43.77 o 
 -14   6  17      802.63      866.71     70.73 o 
 -12   6  17      147.92       97.56     33.35 o 
 -10   6  17      135.48      103.77     26.25 o 
  -8   6  17        3.16       29.49     27.21 o 
  -6   6  17       27.38        4.47     36.18 o 
  -4   6  17      110.48       74.74     42.56 o 
  -2   6  17      255.54      335.12     67.68 o 
 -19   7  17       88.83      100.64     37.67 o 
 -17   7  17       20.29      -29.41     31.29 o 
 -15   7  17      106.86      166.87     44.14 o 
 -13   7  17      376.14      342.66     48.86 o 
 -11   7  17       27.40       44.05     49.48 o 
  -9   7  17       14.98       40.84     42.58 o 
  -7   7  17       27.03        3.11     43.34 o 
  -5   7  17       31.11       -9.01     45.46 o 
 -28   0  18       55.48      143.90     81.94 o 
 -26   0  18      622.86      697.82     69.53 o 
 -24   0  18       18.27       -8.51     35.64 o 
 -22   0  18       96.70       78.51     73.15 o 
 -20   0  18     1133.49     1008.00     86.37 o 
 -18   0  18        2.90        3.93     31.19 o 
 -16   0  18     1095.18     1045.86     53.31 o 
 -14   0  18      195.38      185.37     33.20 o 
 -12   0  18        6.06      -14.63     26.43 o 
 -10   0  18      124.27      102.20     30.26 o 
  -8   0  18      552.37      586.96     44.03 o 
  -6   0  18      408.25      483.47     41.71 o 
  -4   0  18      418.24      400.12     52.59 o 
  -2   0  18       53.86      107.79     52.98 o 
   0   0  18     1440.70     1498.31    194.87 o 
   2   0  18      414.94      522.19     79.94 o 
 -27   1  18      180.71      136.06     40.23 o 
 -25   1  18      240.45      236.74     34.49 o 
 -23   1  18       70.50      110.13     31.84 o 
 -21   1  18       43.63       35.07     26.19 o 
 -19   1  18        0.70       31.24     21.81 o 
 -17   1  18      174.53      230.65     26.47 o 
 -15   1  18      271.93      213.36     28.18 o 
 -13   1  18      286.00      261.68     25.39 o 
 -11   1  18      313.51      322.53     26.64 o 
  -9   1  18        6.53        3.63     19.51 o 
  -7   1  18      584.60      619.60     36.02 o 
  -5   1  18      368.10      399.80     32.50 o 
  -3   1  18       51.45       40.56     23.85 o 
  -1   1  18       28.68        8.71     34.76 o 
   1   1  18       57.06      104.61     45.65 o 
   3   1  18       14.98       -1.09     44.55 o 
 -26   2  18        1.44       18.19     36.15 o 
 -24   2  18       66.48      123.70     30.84 o 
 -22   2  18        4.51      -10.56     23.47 o 
 -20   2  18      161.40      155.16     26.76 o 
 -18   2  18       18.26       30.47     24.83 o 
 -16   2  18       26.21       -9.20     18.95 o 
 -14   2  18      177.66      163.07     23.50 o 
 -12   2  18       16.38       28.40     21.92 o 
 -10   2  18        4.11       -5.81     21.05 o 
  -8   2  18       41.95       48.45     22.60 o 
  -6   2  18        2.66        6.24     21.52 o 
  -4   2  18       83.55       67.36     25.12 o 
  -2   2  18      195.50      213.11     40.85 o 
   0   2  18       21.37       48.47     36.44 o 
   2   2  18       10.43       25.15     57.89 o 
 -25   3  18       39.15       29.11     34.28 o 
 -23   3  18      235.32      286.87     38.26 o 
 -21   3  18       58.18       19.81     31.88 o 
 -19   3  18       40.86        8.94     26.45 o 
 -17   3  18        4.59       -8.98     22.69 o 
 -15   3  18      145.12      170.54     27.31 o 
 -13   3  18     2754.48     2727.56     76.98 o 
 -11   3  18      192.17      200.27     27.32 o 
  -9   3  18        0.08      -18.50     21.16 o 
  -7   3  18       81.50       83.25     26.60 o 
  -5   3  18      544.35      566.01     42.55 o 
  -3   3  18        8.23       -5.04     29.36 o 
  -1   3  18      287.80      308.70     66.09 o 
   1   3  18      385.73      289.42     69.21 o 
 -24   4  18      125.52       88.97     41.14 o 
 -22   4  18       42.62       56.25     38.03 o 
 -20   4  18       30.09      -31.47     45.10 o 
 -18   4  18      419.98      413.65     37.84 o 
 -16   4  18      367.97      372.94     34.72 o 
 -14   4  18      774.37      754.55     42.52 o 
 -12   4  18       18.93       37.79     27.59 o 
 -10   4  18      111.23       78.95     29.00 o 
  -8   4  18      109.77       88.90     34.26 o 
  -6   4  18       34.99       49.00     26.94 o 
  -4   4  18       15.92       14.50     32.22 o 
  -2   4  18        2.78      -19.23     41.51 o 
   0   4  18       19.46      -13.10     57.22 o 
 -23   5  18      133.53      172.10     40.45 o 
 -21   5  18      210.63      169.92     39.17 o 
 -19   5  18        8.85      -33.81     50.96 o 
 -17   5  18       26.06       60.69     52.82 o 
 -15   5  18      649.17      705.62     53.75 o 
 -13   5  18      758.19      780.12     57.98 o 
 -11   5  18     1264.04     1378.34     84.58 o 
  -9   5  18       31.31       11.06     48.18 o 
  -7   5  18      698.07      746.16     58.20 o 
  -5   5  18       30.56       11.50     36.84 o 
  -3   5  18       40.67      -19.98     36.15 o 
 -20   6  18      234.69      319.95     50.86 o 
 -18   6  18       59.21       84.03     37.91 o 
 -16   6  18      996.84     1025.80     79.84 o 
 -14   6  18      163.30      134.61     50.71 o 
 -12   6  18      185.72      180.80     50.75 o 
 -10   6  18      229.19      261.98     46.53 o 
  -8   6  18       99.20       25.65     44.61 o 
  -6   6  18       15.07       -3.81     70.95 o 
 -25   1  19        0.01       21.48     37.48 o 
 -23   1  19      344.54      308.22     44.22 o 
 -21   1  19     1299.52     1218.97     55.52 o 
 -19   1  19      112.42      121.94     27.66 o 
 -17   1  19       51.16       43.18     25.33 o 
 -15   1  19      151.66      155.46     24.70 o 
 -13   1  19       27.78       26.77     21.05 o 
 -11   1  19       36.76       28.70     22.19 o 
  -9   1  19       25.39       -4.47     22.88 o 
  -7   1  19      276.69      345.15     32.45 o 
  -5   1  19      182.28      165.97     30.53 o 
  -3   1  19       10.02      -12.91     31.05 o 
  -1   1  19       19.19       92.61     48.68 o 
 -24   2  19       48.25       44.02     36.00 o 
 -22   2  19       36.07       16.78     37.83 o 
 -20   2  19      235.05      269.82     35.02 o 
 -18   2  19       16.16       -0.01     23.62 o 
 -16   2  19       90.33      146.92     31.99 o 
 -14   2  19      185.13      154.58     30.43 o 
 -12   2  19      114.53       81.72     27.68 o 
 -10   2  19        2.56       37.22     26.26 o 
  -8   2  19      468.38      552.73     39.36 o 
  -6   2  19       12.88       -0.72     27.82 o 
  -4   2  19        0.03       25.61     36.92 o 
  -2   2  19       13.61      -35.36     35.36 o 
 -23   3  19       14.55       22.31     39.89 o 
 -21   3  19       45.65       69.47     46.48 o 
 -19   3  19        6.77        9.74     50.19 o 
 -17   3  19      341.98      393.78     49.94 o 
 -15   3  19      534.22      644.40     47.27 o 
 -13   3  19       29.57       18.37     25.75 o 
 -11   3  19       83.57      104.72     33.25 o 
  -9   3  19      251.14      256.26     35.98 o 
  -7   3  19        5.74       10.48     30.90 o 
  -5   3  19        8.87       40.36     32.64 o 
  -3   3  19       14.40      -40.60     40.60 o 
 -22   4  19      136.94      142.83     51.03 o 
 -20   4  19       16.22      -47.88     48.54 o 
 -18   4  19      520.93      532.66     63.20 o 
 -16   4  19     2542.26     2747.87    108.32 o 
 -14   4  19     1525.80     1739.75    116.43 o 
 -12   4  19      858.13      933.21    125.74 o 
 -10   4  19       28.72      -32.11     32.11 o 
  -8   4  19      139.70      142.16     42.84 o 
  -6   4  19        0.09        1.19     32.84 o 
  -4   4  19      456.32      309.79    103.93 o 
 -19   5  19      187.67      289.80     73.49 o 
 -17   5  19      431.50      374.26     61.21 o 
 -15   5  19      656.82      736.51     76.55 o 
 -13   5  19     1181.40      980.58    125.95 o 
 -11   5  19      397.96      430.93     54.56 o 
  -9   5  19       57.63       97.97     50.48 o 
  -7   5  19       90.77      123.91     61.46 o 
 -22   0  20      316.04      291.82     83.94 o 
 -20   0  20      304.99      284.60     56.45 o 
 -18   0  20        4.62        0.16     37.12 o 
 -16   0  20      965.02      893.83     62.99 o 
 -14   0  20       69.89       68.30     33.87 o 
 -12   0  20      510.08      568.95     59.09 o 
 -10   0  20        6.44        9.49     41.88 o 
  -8   0  20      304.97      215.45     63.17 o 
  -6   0  20      141.20       99.11     59.95 o 
  -4   0  20       27.99       51.82     57.22 o 
 -23   1  20        0.07        5.86     46.99 o 
 -21   1  20        5.85      -27.82     33.42 o 
 -19   1  20      258.95      259.93     39.41 o 
 -17   1  20        3.99        0.44     26.14 o 
 -15   1  20       70.50       90.50     30.04 o 
 -13   1  20      102.09      104.86     32.46 o 
 -11   1  20       57.23        1.75     28.51 o 
  -9   1  20      560.92      590.44     51.51 o 
  -7   1  20      179.51      132.88     38.28 o 
  -5   1  20        0.68       -5.66     33.48 o 
 -22   2  20        0.98       39.09     49.94 o 
 -20   2  20      341.91      295.06     46.27 o 
 -18   2  20        6.53       29.89     39.38 o 
 -16   2  20      402.26      444.22     47.28 o 
 -14   2  20      123.63      235.06     40.62 o 
 -12   2  20      263.22      233.71     36.54 o 
 -10   2  20       75.05      115.59     32.81 o 
  -8   2  20        2.09       11.33     32.70 o 
  -6   2  20      400.86      518.58     67.12 o 
 -21   3  20        0.45      -35.98     54.40 o 
 -19   3  20       73.98      102.80     48.73 o 
 -17   3  20      204.16      203.26     54.16 o 
 -15   3  20      674.19      696.11     53.70 o 
 -13   3  20      403.79      426.04     46.58 o 
 -11   3  20       48.37       54.20     41.54 o 
  -9   3  20        0.84       23.72     38.20 o 
  -7   3  20       14.32      -18.41     44.18 o 
 -18   4  20        2.60       93.98     57.89 o 
 -16   4  20       28.07       85.94     81.94 o 
 -14   4  20       66.66       57.47     54.90 o 
 -12   4  20        1.23      -43.74     78.95 o 
 -10   4  20       23.96       30.72     60.96 o 
 -17   1  21      666.93      609.84     59.67 o 
 -15   1  21       31.37       72.07     41.81 o 
 -13   1  21       20.71       -3.83     38.10 o 
 -11   1  21       37.67       35.15     40.85 o 
 -16   2  21      141.73      144.24     52.09 o 
 -14   2  21      207.36      207.88     61.71 o 
 -12   2  21      343.35      309.99     69.67 o 
                                                 
